# Supplementary material for: Impact of the Genetic Background on the Composition of the Chicken Plasma MiRNome in Response to a Stress
Source: PLoS One. 2014 Dec 4;9(12):e114598. doi: 10.1371/journal.pone.0114598 (PMC4256448; doi:10.1371/journal.pone.0114598)
Supplement: Table S2 — Normalized read counts of 649 miRNAs identified in the plasma of R+ and R− samples. The differentially abundant miRNAs are listed first (in bold), while the rest of the miRNAs are sorted for their average read abundance (last column). Samples from R− line: R06, T05, T09; samples from R+ line: T16, T18, R19. FD = Feed Deprivation; RF = Re-Feeding. (XLSX) [file pone.0114598.s004.xlsx]

## Sheet: Feuil1
miRNA	R06-FD	T05-FD	T09-FD	T09-RF	R06-RF	T05-RF	T16-FD	R19-FD	T18-FD	T18-RF	T16-RF	R19-RF	average # reads
hsa-let-7a-3p	2247	2374	1977	1260	1545	1037	796	1613	922	487	697	1114	1339.08
gga-let-7a-5p	14930	18259	28450	69864	41149	54633	65753	64324	40917	39150	87347	59803	48714.9
gga-let-7f-5p	24526	31659	16919	238511	91127	176907	193762	145867	107664	118162	312195	146530	133652
gga-let-7k-5p	2787	3618	5349	17182	9410	15242	17128	12782	10961	12348	25122	14140	12172.4
gga-miR-19a-3p	182	115	283	413	639	741	112	360	188	487	379	605	375.333
gga-miR-20a-5p	114	60	169	195	319	383	176	489	135	373	250	594	271.417
aca-miR-21-3p	76	64	64	162	171	167	92	67	425	494	114	248	178.667
gga-miR-21-5p	26749	21059	30438	86312	91198	94761	27453	42018	88581	117396	62034	74987	63582.2
hsa-miR-30c-2-3p	45	51	88	245	309	223	45	84	142	235	126	180	147.75
gga-miR-30c-5p	25440	30637	29613	18101	16512	14571	13762	21956	10010	7616	12080	15467	17980.4
gga-miR-30d	197835	241115	244385	175122	154970	118995	105709	242461	169601	121896	84868	172416	169114
gga-miR-31-5p	21	35	70	201	303	116	85	43	58	146	132	44	104.5
gga-miR-32-5p	49	34	36	164	269	286	46	56	129	329	47	176	135.083
gga-miR-100-5p	689282	344379	525322	329342	409470	171452	288270	419700	437834	307093	170656	363739	371378
gga-miR-101-3p	5716	4740	9986	37832	17192	31828	7560	11569	10525	20478	23398	18315	16594.9
gga-miR-107-3p	128	213	333	463	329	356	289	1028	350	321	463	738	417.583
gga-miR-122-5p	49	36	108	990	60	357	357	1442	222	462	177	449	392.417
gga-miR-126-3p	11378	16316	12019	23702	53051	27263	8367	9675	7478	17301	8561	35089	19183.3
gga-miR-184-3p	236	137	151	328	260	384	481	236	1214	931	204	200	396.833
gga-miR-193b-3p	348118	396457	444930	220953	96734	180066	195155	372784	259429	109729	106646	125511	238043
gga-miR-202-5p	253	129	65	58	157	42	29	26	17	3	12	32	68.5833
gga-miR-203	40	73	25	113	273	322	253	68	241	378	538	137	205.083
gga-miR-204	2542	3045	2283	839	831	688	4709	1471	3478	1460	2437	659	2036.83
dre-miR-210-5p	1715	1294	599	319	894	376	644	704	544	448	145	860	711.833
gga-miR-215-5p	79932	41438	69153	471378	581291	305327	156098	166706	146928	248968	261268	383579	242672
gga-miR-223	39217	41909	31736	17809	24807	17008	15865	28080	12863	10430	8123	24148	22666.2
gga-miR-301b-3p	500	275	661	1698	1441	1607	400	668	588	1151	907	1207	925.25
gga-miR-365-3p	7245	7838	8833	4907	2218	3407	3280	6004	3125	1485	2581	2338	4438.42
gga-miR-499-3p	46	259	52	256	226	744	98	42	1602	3480	131	167	591.917
gga-miR-499-5p	654	4454	983	3388	1788	10912	2547	1385	59917	42155	6327	2281	11399.2
gga-miR-1736-3p	4545	1028	5820	5671	1819	566	339	1060	494	349	281	483	1871.25
gga-miR-2188-3p	353	499	1319	2697	771	1507	1236	3490	1769	1697	2333	2917	1715.67
gga-miR-2188-5p	3963401	2702700	4020482	1815041	727771	1324004	1333285	3228669	2045702	736804	1059183	1162756	2.00998e+06
gga-miR-2954	42844	55551	37844	25557	15880	17799	29019	57398	15467	12986	17775	25057	29431.4
ccr-miR-133a-5p	2	25	3	22	9	58	11	5	110	321	3	33	50.1667
mmu-miR-143-3p	148742	59335	91236	315671	345368	259070	157936	160232	285259	266268	179913	374946	220331
mmu-miR-144-5p	2285	3108	7365	10629	4270	6357	7135	25586	4961	5393	7891	15076	8338
mmu-miR-145a-5p	21138	8649	7683	2435	9651	1929	7797	6668	3150	1236	1863	6579	6564.83
ENSGALT00000043002-5p	192	191	40	79	257	179	215	150	161	466	727	197	237.833
ENSGALT00000043002-3p	355	471	224	378	414	649	267	636	1739	2418	408	964	743.583
ENSGALT00000042483-3p	170	140	242	225	90	91	0	2	0	0	0	5	80.4167
gga-miR-10b	1762639	1668617	999594	956152	2215691	1522130	866571	631356	2258157	1988600	948883	1919033	1.47812e+06
gga-miR-10a-5p	2179340	1542476	1109626	1045863	1825052	1146224	1083310	819146	1755185	1660703	862263	1655526	1.39039e+06
gga-miR-146c-5p	451495	777909	880841	1215917	544892	1297998	604715	1103900	2017036	1228743	759225	607141	957484
gga-miR-22-3p	317907	310251	713880	1203390	556271	825904	242838	804716	437188	530350	433492	742862	593254
gga-miR-26a	216251	354433	411376	536182	521098	463656	280866	641508	220218	307435	229171	604986	398932
gga-miR-181a-5p	201861	282496	292184	372331	274356	344243	213609	400087	515606	348179	271038	293201	317433
gga-miR-126-5p	213086	237866	146512	240966	479971	301707	104088	90744	204929	288027	116800	297584	226857
gga-miR-92	200066	174341	149628	165176	122679	154782	105637	190039	130185	107043	113301	129011	145157
gga-miR-27b	80779	92667	62505	64886	306999	134777	43565	46538	170087	243603	52131	237954	128041
gga-miR-148a	89950	135945	140454	221783	126781	178124	70648	132891	108168	86024	115471	125248	127624
gga-miR-142-5p	96986	72683	112313	184073	130958	145616	60169	123455	72703	116006	65970	105095	107169
gga-miR-146a	81911	80025	49462	77516	172656	146186	49476	44769	111676	143688	72436	103820	94468.4
gga-miR-146b-5p	60387	92960	36402	77415	256968	129887	27493	28110	67810	110034	30967	128086	87209.9
hsa-miR-363-3p	71889	76603	102536	112124	72475	73023	36540	142570	52756	50540	30052	107472	77381.7
gga-miR-140-3p	60809	69710	68795	89624	40514	55381	59971	85824	74814	41300	87419	63924	66507.1
gga-miR-99a-5p	81939	55969	71332	43355	96305	27040	52574	58769	75198	65085	30716	99424	63142.2
oan-miR-1388-5p	24718	51108	22922	100341	79305	128335	18572	12558	114103	124486	37054	22670	61347.7
gga-miR-30e	45547	55629	74957	75032	62584	76847	33619	24115	45229	53563	45773	95068	57330.2
gga-miR-125b	89953	70040	50218	41683	62330	23406	35837	64606	24570	34686	22104	85249	50390.2
hsa-miR-182-5p	29212	42596	74897	68852	20732	46523	31819	59789	54434	29466	31567	31487	43447.8
gga-miR-30a-5p	22429	31766	19553	39939	77190	34415	15467	22607	84414	91587	15753	65026	43345.5
gga-miR-23b	42788	39849	24339	15409	29507	14555	13896	14460	12557	12523	6550	23038	20789.2
gga-let-7i	13397	9658	11818	25083	17970	23136	9259	14205	14290	16020	19517	14635	15749
gga-let-7g	5454	5594	11085	24992	10081	21130	15911	17609	10703	12617	26772	16048	14833
gga-miR-199-3p	9291	6960	6243	12419	19597	15964	5584	7354	6796	10881	8288	14237	10301.2
gga-miR-221	12336	11955	7485	8591	12867	11170	4995	6127	11811	10624	5684	10685	9527.5
gga-miR-26a-3p	16644	11004	13322	10589	14843	3034	6375	9932	8623	6351	3014	10521	9521
gga-miR-181b	6056	8759	4587	8334	11778	13628	6291	4197	18257	14065	8784	7368	9342
gga-miR-30c-3p	5891	6467	10224	14857	5959	12991	5687	14461	10732	7354	9045	6597	9188.75
gga-miR-2964	5467	5776	11270	13310	7070	11590	5403	11649	11583	8106	9705	8550	9123.25
gga-miR-128	13361	11982	8812	9593	10185	9415	5586	10098	8389	7975	4639	7383	8951.5
gga-miR-16	6682	4127	8401	13472	11246	15180	4506	10234	7497	9088	5212	9747	8782.67
gga-miR-15a	6413	5713	9176	13167	7341	11399	4669	11655	8292	9850	4113	9852	8470
gga-miR-144	4988	4191	8435	17736	11582	9243	5089	11192	3028	6999	5722	13306	8459.25
gga-let-7c	8394	4941	6906	7685	12546	10322	6209	5326	9830	8377	8361	9601	8208.17
hsa-miR-145-3p	6411	3111	5436	7530	15323	3692	5744	8507	5010	4560	3736	18936	7333
oan-miR-1388-3p	4612	9866	5456	11955	9897	15487	2666	2063	7716	6970	4831	2502	7001.75
mmu-miR-30e-3p	4052	5186	6537	7171	5330	8203	3969	7634	10824	7119	7500	6303	6652.33
gga-miR-183	5407	7787	12687	10258	3484	4675	3741	5545	9939	4952	6614	4286	6614.58
gga-miR-15c-5p	6552	5511	7499	10917	8644	7998	2434	8371	2851	3151	3385	7520	6236.08
hsa-miR-125b-2-3p	6265	4457	4668	4816	8595	6632	3341	3531	10896	9446	4784	6694	6177.08
gga-miR-222a	6446	9582	4221	6291	11565	7815	3823	3398	3960	4789	3291	5597	5898.17
gga-let-7b	5281	5107	4264	5243	7297	6853	6300	4447	7396	5360	4837	5492	5656.42
gga-miR-456	3868	3880	5441	7583	4140	6726	2964	7825	5491	4201	6525	6022	5388.83
gga-miR-24	3377	2425	3727	5642	7943	4620	2557	2680	5718	6565	2622	5341	4434.75
gga-miR-1456-5p	4098	5102	5479	5226	2312	4991	2868	5193	6988	4425	2032	2527	4270.08
gga-miR-146b-3p	3776	3467	3309	3654	11165	3475	1307	2542	2486	2851	1919	9199	4095.83
gga-miR-103	1657	2048	3822	5695	3070	4458	2297	5622	3012	2640	4264	3525	3509.17
gga-miR-19b	1641	1421	3461	4583	5938	6161	1058	3471	2225	3499	3383	4235	3423
gga-miR-30b	2199	3866	3546	2589	3505	1944	2816	5758	2084	1993	1820	5530	3137.5
tgu-miR-2954-5p	2589	4302	2241	4587	4264	3720	1955	1703	2928	4196	946	2201	2969.33
gga-miR-199-5p	2484	1935	4104	4058	5545	2126	935	3774	898	1670	852	5189	2797.5
gga-miR-133a	1660	4411	1421	1299	999	2628	1161	1247	7015	4698	810	1380	2394.08
gga-miR-130c-3p	970	1085	1482	3217	2176	3397	1662	2265	2323	3556	2694	2807	2302.83
gga-miR-146a-3p	2406	2985	1782	2364	3951	1585	1387	1503	1286	1824	697	2658	2035.67
gga-miR-1559	2620	2520	2630	2627	1980	2872	821	2298	1285	721	1009	1117	1875
gga-miR-146c-3p	1621	2643	2155	2162	2204	1142	1070	2511	970	1297	1021	1967	1730.25
gga-miR-15b	2854	2083	2566	2098	2276	1700	13	2366	429	494	786	2100	1647.08
gga-miR-29a	1503	1877	1533	2130	2135	2071	815	1500	1187	1794	986	2114	1637.08
gga-miR-375	988	584	802	2892	2105	1462	1027	1366	1379	2434	1802	1626	1538.92
gga-miR-196	1026	1280	1440	2395	1371	2949	619	956	1336	1186	749	1050	1363.08
hsa-miR-96-5p	646	751	2928	1866	1401	1063	726	1627	1114	806	941	1593	1288.5
gga-miR-30a-3p	718	1123	748	1016	1441	1376	578	743	2890	2035	1110	1483	1271.75
gga-miR-16c	1007	672	1415	1925	1450	1670	676	1705	737	1047	771	1435	1209.17
gga-miR-181a-3p	733	1088	884	1369	1011	1694	847	934	1196	817	1843	941	1113.08
gga-miR-460a	1121	967	528	939	1642	1361	968	922	1275	1689	840	930	1098.5
gga-miR-155	628	1043	817	1338	1535	2317	568	525	962	1142	958	558	1032.58
rno-miR-338-3p	686	754	668	1263	2348	1035	441	877	710	1185	411	1948	1027.17
mmu-miR-101a-5p	1217	913	1017	1495	1493	1673	446	1264	323	587	502	1296	1018.83
gga-miR-429	730	521	431	1553	1710	1073	872	1045	686	866	507	1376	947.5
gga-miR-200a	661	555	519	952	1370	584	1052	1200	916	796	471	1604	890
oan-miR-16b-3p	975	1002	1160	1251	927	1026	373	1363	358	480	439	1022	864.667
gga-miR-458a-3p	703	757	705	1549	1573	1552	429	737	663	474	798	373	859.417
gga-miR-1416-5p	773	1222	452	524	616	814	638	577	1821	1729	303	776	853.75
gga-miR-200b	565	288	499	795	2406	430	724	802	446	463	957	1596	830.917
ENSGALT00000043165-3p	331	704	971	1524	510	1048	420	809	972	946	665	688	799
gga-miR-205a	457	725	194	503	1468	1310	590	437	718	836	1352	825	784.583
hsa-miR-221-5p	645	663	944	1096	1688	740	499	476	339	493	719	952	771.167
mdo-miR-210	667	465	525	592	707	798	451	736	979	1146	406	780	687.667
gga-miR-1662	515	316	365	1065	709	367	346	1933	357	461	256	1069	646.583
gga-miR-142-3p	490	571	546	969	1150	1068	269	518	316	658	350	616	626.75
hsa-miR-125b-1-3p	592	550	414	435	641	500	380	410	695	627	294	635	514.417
gga-miR-130a	198	225	359	832	350	743	349	418	564	934	595	551	509.833
gga-miR-147	114	134	347	865	505	691	221	468	659	1124	255	573	496.333
gga-miR-20b	291	240	457	556	392	559	308	1092	252	367	365	901	481.667
gga-miR-17-5p	278	313	340	518	541	648	271	686	304	489	322	752	455.167
gga-miR-222b-3p	184	732	247	635	459	718	179	121	704	905	172	211	438.917
gga-miR-214	611	574	467	336	693	295	379	472	291	300	165	505	424
gga-miR-130b	110	265	368	508	299	547	329	349	609	545	358	350	386.417
gga-miR-3523	399	498	174	232	169	314	245	320	798	956	67	282	371.167
mmu-miR-27b-5p	164	271	142	352	668	488	115	146	549	495	220	717	360.583
gga-miR-29b	412	378	518	525	325	396	221	429	273	242	299	309	360.583
hsa-miR-223-5p	332	246	435	358	436	398	221	459	291	289	244	325	336.167
hsa-let-7b-3p	611	455	231	280	379	291	187	229	289	212	137	326	302.25
gga-miR-454-3p	152	227	299	577	442	511	191	240	165	246	292	262	300.333
gga-let-7d	358	290	331	363	200	349	212	393	271	208	242	226	286.917
gga-miR-1451-5p	216	274	369	455	338	308	164	362	198	277	104	253	276.5
pma-miR-181a-3p	161	183	158	219	340	220	281	108	556	392	303	261	265.167
gga-let-7a-3p	422	344	227	198	258	222	277	278	238	244	166	266	261.667
gga-miR-1781-3p	115	154	316	506	188	429	76	265	201	216	139	278	240.25
gga-miR-140-5p	143	93	215	284	296	340	86	227	138	186	140	216	197
hsa-miR-214-5p	209	251	150	228	315	224	96	144	153	160	101	287	193.167
gga-miR-2964-5p	135	195	233	310	260	223	80	279	88	115	46	219	181.917
hsa-miR-30d-3p	128	246	181	109	206	290	76	255	227	195	72	185	180.833
gga-miR-1729-5p	191	158	231	167	78	114	73	194	126	48	267	125	147.667
gga-miR-2131-3p	88	121	148	293	150	298	56	138	112	131	106	104	145.417
gga-miR-106-3p	162	173	146	189	229	159	56	164	74	87	80	201	143.333
gga-miR-106	119	83	188	206	166	252	56	169	76	105	71	180	139.25
gga-miR-455-5p	133	146	122	162	263	142	80	70	110	90	72	171	130.083
gga-miR-10a-3p	117	67	76	123	184	130	71	110	80	176	75	187	116.333
gga-miR-99a-3p	106	87	91	108	211	132	39	53	118	117	89	144	107.917
gga-miR-1451-3p	89	118	153	149	134	140	47	165	54	61	76	104	107.5
mmu-let-7g-3p	123	147	104	151	109	86	63	123	126	88	53	91	105.333
aca-miR-222-5p	50	148	71	129	159	194	49	44	74	96	75	128	101.417
gga-miR-196-3p	47	163	85	102	102	107	45	117	98	157	31	158	101
mmu-miR-143-5p	198	35	108	119	184	51	147	143	27	21	45	112	99.1667
rno-miR-338-5p	108	35	90	76	190	67	60	117	61	53	37	194	90.6667
gga-miR-1552-3p	118	102	85	44	100	91	66	87	92	77	73	95	85.8333
rno-miR-7a-1-3p	115	102	136	98	78	95	63	116	54	49	42	77	85.4167
gga-miR-222b-5p	56	118	76	189	90	159	51	16	77	59	92	35	84.8333
gga-miR-6651-5p	39	176	121	59	43	53	129	70	63	99	116	26	82.8333
gga-miR-1663-3p	87	80	80	66	99	46	79	85	135	78	36	116	82.25
hsa-miR-10b-3p	66	23	32	71	226	116	54	43	66	153	30	94	81.1667
gga-miR-7	38	54	55	112	49	148	61	102	58	43	164	49	77.75
tgu-miR-130b-5p	88	90	115	108	24	35	58	200	40	22	47	99	77.1667
gga-miR-1684b-3p	34	39	30	100	94	175	55	32	114	99	41	70	73.5833
gga-miR-3538	91	71	170	60	95	20	49	133	18	15	44	98	72
gga-miR-128-5p	109	108	67	77	87	67	55	80	73	40	47	50	71.6667
gga-miR-6631-5p	23	33	83	74	51	37	37	113	149	153	40	63	71.3333
oan-miR-29a-2-5p	92	122	122	91	88	79	26	69	42	40	41	43	71.25
gga-miR-1786	55	82	118	98	62	62	52	83	34	50	53	84	69.4167
gga-miR-153	51	20	22	115	98	86	37	30	77	221	31	37	68.75
oan-miR-148-5p	43	24	36	95	123	122	35	51	41	88	51	106	67.9167
gga-miR-1729-3p	38	41	31	94	100	104	46	69	33	78	52	124	67.5
gga-miR-33-3p	122	150	67	77	66	47	38	54	54	39	25	46	65.4167
mmu-let-7i-3p	32	78	50	90	77	82	22	35	102	101	31	84	65.3333
gga-miR-17-3p	28	38	50	80	49	83	32	116	34	90	58	103	63.4167
ENSGALT00000043165-5p	17	54	66	122	25	53	67	70	102	75	59	42	62.6667
gga-miR-187	80	91	71	64	68	34	70	54	37	40	41	24	56.1667
gga-miR-6665-5p	57	60	97	95	39	66	27	66	81	18	32	35	56.0833
mmu-miR-200b-5p	86	38	40	21	99	39	54	53	72	45	40	73	55
oan-miR-92a-2-5p	45	61	60	23	93	111	35	33	40	67	16	76	55
gga-miR-6648-3p	55	99	77	76	32	57	25	74	25	13	36	61	52.5
hsa-let-7f-1-3p	105	47	83	48	40	49	37	61	47	21	20	40	49.8333
gga-miR-193b-5p	57	69	73	58	39	33	35	53	63	32	24	58	49.5
oan-let-7d-3p	101	73	66	48	40	56	31	49	38	20	23	43	49
gga-miR-6553-3p	56	65	57	27	44	62	25	75	33	24	14	88	47.5
gga-miR-9-5p	37	23	43	111	53	112	27	13	26	64	44	14	47.25
gga-miR-6542-3p	61	60	58	90	37	55	22	22	34	76	15	20	45.8333
mdo-miR-200a-5p	44	21	15	72	87	56	43	35	34	63	13	52	44.5833
mmu-miR-122-3p	20	6	28	71	3	15	23	270	10	29	1	50	43.8333
oan-miR-18-3p	65	73	101	39	25	23	43	51	28	18	11	22	41.5833
gga-miR-301a	36	15	40	73	61	56	27	40	29	35	25	51	40.6667
gga-miR-22-5p	21	38	25	54	42	51	20	41	22	72	23	47	38
gga-miR-6615-5p	29	42	41	44	37	77	21	46	25	27	40	22	37.5833
gga-miR-1552-5p	87	62	20	33	44	36	42	30	30	9	25	23	36.75
gga-miR-455-3p	51	60	16	19	66	23	46	40	20	32	22	36	35.9167
gga-miR-489	21	39	23	20	38	39	25	52	47	44	40	41	35.75
gga-miR-18b	34	18	51	66	42	49	17	41	4	25	22	52	35.0833
gga-miR-18a	26	19	19	37	46	53	15	59	8	55	22	59	34.8333
hsa-miR-363-5p	57	17	46	20	44	56	12	57	33	36	6	33	34.75
hsa-miR-18a-3p	45	73	48	31	32	31	30	54	27	10	7	28	34.6667
gga-miR-1769-3p	35	26	10	33	79	43	3	23	23	64	2	60	33.4167
gga-miR-6557-5p	88	46	85	66	51	18	4	6	3	7	11	16	33.4167
gga-miR-6549-5p	67	0	83	50	58	1	32	19	22	7	21	24	32
mmu-miR-1306-5p	65	8	54	28	28	23	14	52	11	27	22	19	29.25
gga-miR-1306	44	31	23	36	34	35	16	6	49	27	19	13	27.75
gga-miR-138	26	31	26	22	81	30	28	12	20	15	17	21	27.4167
gga-miR-460b-5p	11	13	25	13	30	39	24	60	25	15	21	40	26.3333
gga-miR-1618-5p	35	41	14	14	22	21	18	40	31	14	5	41	24.6667
gga-miR-130c-5p	31	18	23	27	20	24	25	34	21	24	13	33	24.4167
gga-miR-1663-5p	42	37	16	10	34	21	34	25	20	33	3	10	23.75
gga-miR-130a-5p	48	46	17	29	14	17	13	48	9	5	6	30	23.5
gga-miR-6557-3p	62	38	45	39	32	29	2	17	1	7	4	5	23.4167
oan-miR-138-3p	38	38	24	16	19	19	21	36	14	26	6	15	22.6667
gga-miR-34a	12	9	6	26	33	29	13	11	17	44	14	48	21.8333
rno-miR-190b-5p	7	0	18	41	25	43	27	13	14	16	37	15	21.3333
gga-miR-15c-3p	41	44	32	16	15	12	11	19	19	15	5	19	20.6667
gga-miR-1620	26	23	9	8	50	14	11	21	18	21	23	22	20.5
oan-miR-15b-3p	39	16	14	24	18	25	4	40	5	9	9	28	19.25
gga-miR-6544-5p	12	4	12	23	28	29	12	19	15	36	20	18	19
tgu-let-7a-3p	61	24	23	18	16	7	9	25	11	9	5	10	18.1667
gga-miR-1655	28	12	10	19	19	17	15	17	20	7	4	39	17.25
gga-miR-1560-3p	10	11	34	21	8	11	14	35	18	13	11	18	17
gga-miR-1756a	12	10	31	22	14	15	8	31	11	17	6	20	16.4167
oan-miR-20b-3p	15	13	23	24	20	14	17	34	3	8	9	13	16.0833
mmu-miR-19a-5p	18	16	14	19	25	19	8	19	11	17	3	22	15.9167
gga-miR-1782	21	7	8	11	38	14	15	5	15	16	8	20	14.8333
gga-miR-6582-3p	14	26	30	12	10	13	5	24	10	13	4	14	14.5833
hsa-miR-92a-2-5p	9	9	15	30	12	17	9	19	8	15	15	12	14.1667
gga-miR-6643-n3p	10	13	20	8	9	15	25	14	20	15	5	11	13.75
gga-miR-1454	2	3	6	23	2	5	14	7	3	14	55	28	13.5
gga-miR-490	10	11	7	4	18	5	14	13	13	6	23	35	13.25
mmu-let-7c-1-3p	39	21	8	6	18	11	6	11	8	5	4	21	13.1667
gga-miR-1651-3p	15	15	14	19	4	19	11	6	16	6	13	11	12.4167
gga-miR-202-3p	17	28	7	20	36	11	10	4	5	3	3	4	12.3333
gga-miR-33	8	8	8	21	18	21	8	16	2	17	2	16	12.0833
gga-miR-1a	0	2	0	3	2	12	6	0	62	31	11	9	11.5
gga-miR-9-3p	8	6	3	14	14	10	12	21	8	8	11	20	11.25
gga-miR-1781-5p	2	7	6	17	16	18	6	10	10	16	6	15	10.75
gga-miR-6550-3p	10	17	23	16	6	13	7	10	10	4	7	6	10.75
gga-miR-32-3p	0	3	5	9	32	23	8	9	8	18	1	9	10.4167
gga-miR-1456-3p	14	28	22	11	10	9	4	6	8	3	4	4	10.25
gga-miR-1778	5	27	15	11	2	4	27	0	9	16	2	3	10.0833
gga-miR-215-3p	8	7	1	6	30	5	6	7	0	13	1	36	10
gga-miR-193a	4	21	9	8	11	13	1	5	6	13	11	18	10
hsa-miR-103a-2-5p	12	12	19	12	9	6	10	5	20	2	9	3	9.91667
gga-miR-6582-5p	18	3	12	5	13	7	5	10	9	11	4	18	9.58333
gga-miR-147-5p	6	8	13	22	7	6	5	11	7	14	3	10	9.33333
gga-miR-1769-5p	20	16	2	6	20	6	0	1	6	8	1	21	8.91667
gga-miR-6590-3p	8	10	13	8	4	15	6	7	4	8	5	13	8.41667
gga-miR-6546-5p	4	13	12	7	5	32	7	0	3	3	9	4	8.25
hsa-miR-29b-2-5p	3	3	9	11	2	10	6	10	6	20	9	9	8.16667
gga-miR-3532	13	10	7	5	8	11	6	5	10	11	7	4	8.08333
gga-miR-34b-3p	5	9	6	22	3	6	4	2	5	8	6	19	7.91667
gga-miR-6701-3p	0	9	4	9	8	18	3	5	0	20	8	8	7.66667
gga-miR-6604-5p	5	11	6	6	10	6	3	7	2	13	10	12	7.58333
hsa-miR-181b-3p	9	8	15	9	5	10	9	5	5	2	7	4	7.33333
gga-miR-34b	4	2	9	13	2	8	3	4	1	12	17	12	7.25
gga-miR-6669-3p	9	9	11	14	5	4	9	6	3	3	1	7	6.75
gga-miR-1453	13	1	5	13	14	3	12	2	1	8	1	7	6.66667
gga-miR-1559-3p	9	1	9	13	15	10	3	10	1	7	0	2	6.66667
gga-miR-1668-3p	11	13	5	7	4	9	7	13	0	1	4	5	6.58333
gga-miR-2131	3	2	3	10	8	16	6	6	4	15	2	4	6.58333
gga-miR-216a	0	2	0	1	3	1	7	4	15	25	6	14	6.5
gga-miR-460b-3p	2	0	2	7	13	9	8	8	12	4	10	2	6.41667
gga-miR-383	1	0	0	7	17	8	6	7	0	9	8	13	6.33333
tgu-miR-2984	6	4	20	9	6	2	6	4	1	3	13	2	6.33333
gga-miR-1677-5p	6	13	4	2	15	0	2	1	7	1	0	24	6.25
gga-miR-6548-3p	3	13	0	0	3	11	7	6	12	10	2	8	6.25
gga-miR-6549-3p	5	0	8	7	3	1	10	7	18	10	4	1	6.16667
gga-miR-6566-5p	6	2	14	4	5	0	8	2	4	0	10	19	6.16667
gga-miR-135a	0	5	2	11	26	11	4	0	1	3	1	10	6.16667
gga-miR-1788-5p	7	10	3	2	22	2	1	2	4	9	3	7	6
gga-miR-206	1	0	0	0	1	4	0	0	54	8	2	0	5.83333
gga-miR-1597-3p	0	7	0	14	16	6	4	4	4	5	4	4	5.66667
rno-miR-24-1-5p	6	2	0	10	10	12	3	2	2	0	3	16	5.5
aca-miR-128-5p	0	9	1	5	4	6	4	0	14	20	0	3	5.5
gga-miR-1747	6	5	5	8	7	3	0	6	11	1	0	14	5.5
gga-miR-6660-3p	9	9	2	6	5	13	1	2	3	5	7	3	5.41667
gga-miR-6623-3p	4	10	9	11	6	6	6	5	0	2	2	3	5.33333
hsa-miR-100-3p	2	4	3	7	4	10	3	16	4	2	2	6	5.25
gga-miR-217	0	0	0	5	4	0	0	7	12	30	0	5	5.25
gga-miR-216b	6	2	0	2	1	0	2	0	22	4	6	17	5.16667
gga-miR-3539	8	7	1	3	10	6	3	1	2	1	2	14	4.83333
gga-miR-1628	15	3	13	2	9	10	2	0	3	0	0	0	4.75
gga-miR-1717	12	4	11	3	1	0	1	16	3	0	0	4	4.58333
gga-miR-6568-3p	4	10	3	5	0	3	2	3	10	13	1	1	4.58333
hsa-miR-193a-5p	1	8	2	3	3	7	2	0	14	10	2	3	4.58333
gga-miR-1720-3p	3	5	5	11	3	4	1	6	1	9	1	4	4.41667
gga-miR-6548-5p	10	9	0	0	7	3	2	5	5	3	3	6	4.41667
gga-miR-6656-5p	3	8	6	11	0	3	0	4	9	2	4	1	4.25
gga-miR-1452	0	2	0	7	4	1	7	9	1	10	1	8	4.16667
gga-miR-1716	2	4	0	8	1	7	3	5	7	7	6	0	4.16667
gga-miR-6615-3p	2	11	3	1	4	4	6	4	2	0	3	10	4.16667
gga-miR-133c	11	4	6	2	2	2	0	0	14	5	4	0	4.16667
gga-miR-1641	2	5	2	8	3	5	1	3	2	13	3	2	4.08333
gga-miR-2128	12	3	11	2	2	7	2	2	2	0	0	6	4.08333
gga-miR-1662-3p	1	0	1	11	2	0	6	21	3	1	1	0	3.91667
gga-miR-3530-5p	1	7	0	0	0	0	0	0	12	20	3	1	3.66667
mmu-miR-138-1-3p	14	4	5	1	3	1	7	0	3	0	5	0	3.58333
gga-miR-3530	1	0	1	0	0	0	2	7	20	12	0	0	3.58333
gga-miR-301b-5p	4	5	1	9	2	1	0	10	1	3	2	5	3.58333
mmu-miR-34c-3p	0	3	8	5	0	2	6	4	5	3	1	4	3.41667
gga-miR-204-3p	0	4	1	0	4	1	7	3	8	10	0	0	3.16667
gga-miR-187-5p	5	6	4	3	2	2	2	2	1	7	1	2	3.08333
rno-miR-365-5p	2	3	1	1	4	1	6	1	9	6	2	1	3.08333
gga-miR-205b	7	2	0	6	4	4	1	9	2	1	0	1	3.08333
hsa-miR-34a-3p	0	0	2	9	7	3	0	1	3	9	1	2	3.08333
gga-miR-1636-5p	3	9	3	7	2	4	1	0	0	1	2	4	3
gga-miR-1805-3p	7	2	3	5	4	0	0	7	0	5	0	3	3
gga-miR-3539-3p	9	10	5	0	1	2	1	2	0	2	2	0	2.83333
gga-miR-6599-3p	2	6	4	2	2	2	1	0	9	5	0	1	2.83333
gga-miR-3526	4	0	0	2	1	4	5	12	1	0	3	1	2.75
gga-miR-1724	1	2	0	4	7	3	1	0	2	3	3	6	2.66667
gga-miR-6643-5p	0	0	0	10	0	5	0	3	2	5	6	1	2.66667
mmu-miR-9-3p	4	3	0	3	0	4	2	2	1	2	1	9	2.58333
aca-miR-101-2-5p	0	3	6	4	1	3	0	4	0	0	6	4	2.58333
gga-miR-190	0	0	6	5	1	1	2	3	0	3	1	9	2.58333
hsa-miR-490-5p	2	0	3	2	7	2	2	0	3	0	2	7	2.5
gga-miR-1551-5p	6	5	2	2	0	4	1	0	2	4	3	1	2.5
gga-miR-30b-3p	4	1	2	2	8	3	0	1	1	1	4	3	2.5
ola-miR-183-3p	4	1	4	8	3	3	1	1	0	0	1	3	2.41667
gga-miR-1699	2	0	0	12	0	1	0	4	2	3	0	5	2.41667
gga-miR-6662-3p	1	1	2	4	10	8	0	2	0	0	1	0	2.41667
oan-miR-190a-3p	2	0	2	2	10	0	0	2	0	2	0	7	2.25
tgu-miR-460a-3p	3	0	0	0	0	7	2	2	3	7	2	1	2.25
mmu-miR-107-5p	6	0	2	8	4	1	1	0	0	1	3	0	2.16667
gga-miR-551-3p	5	0	1	5	5	0	0	3	5	0	0	2	2.16667
gga-miR-6629-n3p	7	3	1	4	3	1	4	2	0	1	0	0	2.16667
gga-miR-1667	2	0	5	1	1	2	4	3	7	0	0	0	2.08333
gga-miR-6646-n5p	0	13	2	4	0	4	1	0	1	0	0	0	2.08333
ENSGALT00000045421-3p	16	0	1	2	0	0	2	2	2	0	0	0	2.08333
gga-miR-1574-5p	0	0	0	0	8	0	1	6	5	0	4	0	2
gga-miR-1603	0	3	5	0	4	1	0	0	2	1	1	7	2
gga-miR-3523-5p	6	4	0	2	4	5	1	0	0	0	0	2	2
gga-miR-6546-3p	0	2	5	4	0	6	1	0	5	1	0	0	2
gga-miR-6568-5p	1	5	5	2	0	2	3	2	1	1	1	0	1.91667
gga-miR-1635	3	0	2	3	0	4	1	1	3	2	0	3	1.83333
gga-miR-1677-3p	1	3	0	0	4	4	0	2	0	2	4	2	1.83333
gga-miR-1710	2	0	0	0	1	0	2	13	2	1	0	1	1.83333
gga-miR-3594-3p	1	10	2	1	2	2	0	0	0	0	0	4	1.83333
gga-miR-1656	1	0	1	1	4	0	1	5	4	0	0	4	1.75
gga-miR-3532-5p	1	0	4	0	3	2	1	0	4	0	1	5	1.75
gga-miR-3533	2	0	0	0	1	0	3	0	5	4	3	3	1.75
gga-miR-1712-3p	3	0	3	5	0	3	1	2	2	0	0	1	1.66667
gga-miR-1751-n3p	0	4	2	1	1	2	2	0	2	4	1	1	1.66667
gga-miR-2188-5p	1	0	1	5	3	2	2	4	0	0	2	0	1.66667
gga-miR-6649-3p	3	3	4	3	2	0	1	0	0	4	0	0	1.66667
oan-miR-135a-3p	0	0	0	4	0	0	0	3	0	13	0	0	1.66667
hsa-miR-15a-3p	0	4	4	1	0	1	0	1	1	3	1	4	1.66667
gga-miR-1416-3p	0	0	0	1	2	2	1	4	1	3	4	1	1.58333
gga-miR-1642	0	0	0	1	0	6	0	0	7	4	1	0	1.58333
gga-miR-6552-3p	0	0	2	6	1	0	2	1	0	7	0	0	1.58333
gga-miR-2130	0	0	1	2	0	2	0	2	4	4	3	0	1.5
gga-miR-6645-5p	1	0	0	4	2	0	1	4	0	0	5	1	1.5
gga-miR-6677-3p	2	4	0	2	1	0	3	2	0	0	2	1	1.41667
gga-miR-1574-3p	0	0	0	0	4	1	7	0	0	2	0	2	1.33333
gga-miR-6594-n3p	6	6	3	0	0	0	0	0	0	0	1	0	1.33333
mmu-miR-1a-1-5p	0	2	0	0	0	4	0	0	7	3	0	0	1.33333
gga-miR-31-3p	0	0	3	0	3	2	2	0	0	0	0	5	1.25
mmu-miR-103-1-5p	4	0	2	0	2	3	2	1	0	0	1	0	1.25
gga-miR-456-5p	2	0	0	3	2	0	4	4	0	0	0	0	1.25
gga-miR-1551-3p	0	6	0	0	2	2	1	2	0	1	0	1	1.25
gga-miR-1715-5p	0	0	6	0	0	1	1	1	0	0	3	3	1.25
gga-miR-6556-5p	2	0	2	0	1	1	0	0	0	0	3	6	1.25
ENSGALT00000043644-3p	5	0	0	3	0	2	2	1	2	0	0	0	1.25
gga-miR-454-5p	1	5	0	0	0	1	0	2	0	0	3	2	1.16667
gga-miR-1585	1	0	4	2	1	0	0	0	0	0	0	6	1.16667
gga-miR-1587	6	0	2	2	1	0	0	0	0	3	0	0	1.16667
gga-miR-1747-3p	0	0	5	4	1	3	0	0	0	1	0	0	1.16667
gga-miR-1774	0	1	1	5	1	0	0	2	3	0	0	1	1.16667
gga-miR-6572-3p	0	4	0	0	0	0	1	4	0	5	0	0	1.16667
gga-miR-6626-5p	2	0	2	2	0	0	0	8	0	0	0	0	1.16667
gga-miR-6685-5p	0	0	3	5	0	0	0	3	0	2	0	1	1.16667
gga-miR-133b	3	0	0	0	0	3	1	0	1	5	0	1	1.16667
hsa-miR-29b-1-5p	0	4	0	1	0	4	0	3	1	0	1	0	1.16667
gga-miR-1650	1	0	1	3	3	2	1	0	0	1	0	1	1.08333
gga-miR-6698-3p	0	1	0	2	5	4	0	0	0	0	0	1	1.08333
gga-miR-1467-5p	0	0	1	0	1	0	3	3	0	0	3	1	1
gga-miR-1569	0	0	2	0	0	0	2	5	0	0	0	3	1
gga-miR-1692	2	1	0	0	0	1	4	0	0	0	1	3	1
gga-miR-1698	0	3	1	4	0	3	0	1	0	0	0	0	1
gga-miR-1706	0	0	0	2	0	0	0	0	0	8	1	1	1
gga-miR-1736-5p	2	3	1	1	2	1	1	1	0	0	0	0	1
gga-miR-6552-5p	4	0	0	1	7	0	0	0	0	0	0	0	1
gga-miR-6655-5p	0	0	1	1	5	0	0	0	3	0	2	0	1
gga-miR-1452-3p	1	4	2	0	0	0	1	0	0	0	0	3	0.916667
gga-miR-1550-3p	4	4	0	0	2	1	0	0	0	0	0	0	0.916667
gga-miR-1758	2	0	3	0	0	0	0	5	0	1	0	0	0.916667
gga-miR-3538-3p	0	0	0	0	1	0	2	0	0	5	1	2	0.916667
gga-miR-1550-5p	0	0	0	0	0	0	4	0	6	0	0	0	0.833333
gga-miR-1666	1	3	0	1	3	2	0	0	0	0	0	0	0.833333
gga-miR-1727	0	2	0	5	1	0	0	0	0	0	2	0	0.833333
gga-miR-1734	0	0	0	0	0	0	0	6	0	2	0	2	0.833333
gga-miR-6681-n3p	1	0	4	2	0	0	0	0	3	0	0	0	0.833333
hsa-miR-29a-5p	2	1	0	0	4	0	0	0	0	1	1	1	0.833333
gga-miR-449b-5p	0	3	2	2	3	0	0	0	0	0	0	0	0.833333
ENSGALT00000043461-5p	4	0	0	0	0	0	1	0	0	4	1	0	0.833333
gga-miR-1467-3p	0	0	0	2	2	1	0	0	0	0	1	3	0.75
gga-miR-1636	1	0	2	0	0	2	0	1	2	1	0	0	0.75
gga-miR-1703	1	0	0	0	0	1	2	0	0	1	1	3	0.75
gga-miR-1716-3p	1	4	0	0	0	0	0	0	0	0	4	0	0.75
gga-miR-1724-3p	2	0	0	0	4	0	0	0	0	0	2	1	0.75
gga-miR-1731	0	0	0	0	0	2	0	4	1	0	2	0	0.75
gga-miR-1751-5p	0	0	0	2	1	1	0	0	1	0	0	4	0.75
gga-miR-1777	0	1	0	2	0	0	0	2	1	1	0	2	0.75
gga-miR-1786-5p	2	1	0	1	2	3	0	0	0	0	0	0	0.75
gga-miR-1801	1	0	1	0	0	1	1	1	0	3	0	1	0.75
gga-miR-3534	0	0	1	8	0	0	0	0	0	0	0	0	0.75
gga-miR-6649-5p	3	0	0	1	0	1	0	2	0	2	0	0	0.75
gga-miR-6689-3p	0	2	0	0	0	2	0	0	4	0	0	1	0.75
gga-miR-124a	0	3	0	0	1	0	0	0	0	0	0	5	0.75
gga-miR-20a-3p	0	0	3	0	0	2	0	0	0	2	2	0	0.75
ENSGALT00000044336-5p	0	0	0	4	1	0	0	0	4	0	0	0	0.75
ENSGALT00000045070-5p	0	5	0	3	0	1	0	0	0	0	0	0	0.75
gga-miR-1457-5p	0	2	2	0	2	0	0	2	0	0	0	0	0.666667
gga-miR-1604	0	3	0	2	2	0	0	1	0	0	0	0	0.666667
gga-miR-1760	0	0	2	0	0	0	0	0	2	4	0	0	0.666667
tgu-miR-2984-3p	2	3	1	0	0	0	0	2	0	0	0	0	0.666667
gga-miR-6544-3p	1	0	0	0	1	0	0	2	4	0	0	0	0.666667
gga-miR-1572	0	0	1	0	0	1	3	0	2	0	0	0	0.583333
gga-miR-3531	0	1	0	0	1	2	0	0	0	0	0	3	0.583333
gga-miR-3540	1	0	0	0	0	1	0	0	0	0	5	0	0.583333
gga-miR-6594-5p	0	0	2	2	0	1	0	0	0	0	0	2	0.583333
gga-miR-6609-3p	0	2	2	0	0	0	0	2	0	0	0	1	0.583333
gga-miR-6657-3p	0	1	3	0	0	0	2	0	0	0	0	1	0.583333
gga-miR-16c-3p	0	2	0	0	2	0	0	3	0	0	0	0	0.583333
hsa-miR-19b-1-5p	0	1	0	0	0	0	0	0	0	6	0	0	0.583333
ola-miR-301b-5p	0	0	0	4	0	2	0	0	0	0	1	0	0.583333
gga-miR-449a	0	0	0	4	2	0	0	0	0	0	1	0	0.583333
ENSGALT00000042740-5p	2	0	0	0	0	0	1	0	0	0	2	2	0.583333
mmu-miR-217-3p	1	0	0	0	0	1	0	0	1	2	1	0	0.5
gga-miR-1397-5p	0	0	0	0	0	0	6	0	0	0	0	0	0.5
gga-miR-1653-5p	0	4	0	0	2	0	0	0	0	0	0	0	0.5
gga-miR-1674	2	3	0	0	0	0	0	0	0	0	1	0	0.5
gga-miR-1678	2	0	0	2	0	2	0	0	0	0	0	0	0.5
gga-miR-1763	0	0	0	0	2	0	1	0	0	3	0	0	0.5
gga-miR-1798-3p	0	0	0	2	0	4	0	0	0	0	0	0	0.5
gga-miR-1807	3	0	0	0	2	0	0	0	0	0	0	1	0.5
gga-miR-1813	1	1	4	0	0	0	0	0	0	0	0	0	0.5
gga-miR-6602-5p	0	0	0	3	1	2	0	0	0	0	0	0	0.5
gga-miR-135a-3p	0	1	0	0	0	0	0	0	4	0	0	1	0.5
gga-miR-1684a-3p	0	0	0	0	0	4	0	0	0	2	0	0	0.5
gga-miR-449c-5p	0	0	1	2	1	2	0	0	0	0	0	0	0.5
gga-miR-458a-5p	0	2	0	0	2	0	2	0	0	0	0	0	0.5
ENSGALT00000045181-3p	0	3	2	0	0	0	1	0	0	0	0	0	0.5
tgu-miR-23-5p	0	0	0	0	4	1	0	0	0	0	0	0	0.416667
rno-miR-153-5p	3	0	1	0	0	0	1	0	0	0	0	0	0.416667
gga-miR-1597-5p	0	0	0	0	0	0	0	0	2	0	1	2	0.416667
gga-miR-1612-5p	2	0	0	1	0	0	0	0	0	0	0	2	0.416667
gga-miR-1654	0	0	0	0	1	4	0	0	0	0	0	0	0.416667
gga-miR-1687-5p	0	0	0	2	2	1	0	0	0	0	0	0	0.416667
gga-miR-1706-5p	0	0	0	0	0	0	1	4	0	0	0	0	0.416667
gga-miR-1771	0	1	0	0	0	0	0	0	4	0	0	0	0.416667
gga-miR-3537	1	0	0	0	0	0	0	0	0	1	2	1	0.416667
gga-miR-4732-n3p	2	0	0	2	0	1	0	0	0	0	0	0	0.416667
gga-miR-6677-5p	0	0	0	0	0	0	1	0	0	1	3	0	0.416667
gga-miR-6699-5p	0	0	2	2	0	0	0	0	0	0	0	1	0.416667
gga-miR-6701-n5p	0	4	0	0	0	0	1	0	0	0	0	0	0.416667
gga-miR-133b-5p	0	0	0	0	0	0	0	0	4	1	0	0	0.416667
ENSGALT00000046130-3p	0	0	0	0	0	0	0	0	2	3	0	0	0.416667
rno-miR-1-5p	0	0	0	0	0	0	0	1	1	0	1	1	0.333333
gga-miR-1466-3p	0	0	0	0	0	0	0	2	2	0	0	0	0.333333
gga-miR-1578	0	0	4	0	0	0	0	0	0	0	0	0	0.333333
gga-miR-1590-5p	0	0	1	0	0	0	0	0	0	0	0	3	0.333333
gga-miR-1594-3p	1	3	0	0	0	0	0	0	0	0	0	0	0.333333
gga-miR-1596-5p	2	2	0	0	0	0	0	0	0	0	0	0	0.333333
gga-miR-1625-5p	0	0	0	0	0	2	0	2	0	0	0	0	0.333333
gga-miR-1676-5p	0	1	0	0	0	0	0	0	0	3	0	0	0.333333
gga-miR-1740-3p	0	0	0	0	0	2	0	0	0	2	0	0	0.333333
gga-miR-1772-3p	0	0	0	0	0	0	0	0	0	4	0	0	0.333333
gga-miR-1783-3p	3	1	0	0	0	0	0	0	0	0	0	0	0.333333
gga-miR-6551-3p	0	0	0	0	0	1	0	0	0	3	0	0	0.333333
gga-miR-6572-5p	0	0	0	1	0	0	0	2	0	0	1	0	0.333333
gga-miR-6573-3p	0	3	0	0	0	0	0	0	1	0	0	0	0.333333
gga-miR-6604-n3p	0	0	0	0	0	2	0	2	0	0	0	0	0.333333
gga-miR-6621-5p	0	0	0	0	0	0	0	0	4	0	0	0	0.333333
ENSGALT00000043756-3p	0	4	0	0	0	0	0	0	0	0	0	0	0.333333
ENSGALT00000043848-3p	0	0	0	1	0	0	3	0	0	0	0	0	0.333333
ENSGALT00000044369-3p	0	2	2	0	0	0	0	0	0	0	0	0	0.333333
ENSGALT00000045421-5p	1	1	0	0	0	0	0	0	1	0	1	0	0.333333
ssc-miR-155-3p	0	0	0	0	1	0	0	0	0	0	0	2	0.25
gga-miR-551-5p	0	0	0	0	3	0	0	0	0	0	0	0	0.25
gga-miR-1557-5p	0	0	0	0	0	0	0	0	0	3	0	0	0.25
gga-miR-1592	0	0	0	0	0	0	0	3	0	0	0	0	0.25
gga-miR-1593	0	0	0	0	0	0	0	0	0	3	0	0	0.25
gga-miR-1619	1	0	0	0	0	0	1	1	0	0	0	0	0.25
gga-miR-1661	0	0	0	0	0	2	0	0	0	0	0	1	0.25
gga-miR-1668-5p	0	0	0	0	0	2	0	0	0	0	1	0	0.25
gga-miR-1679	0	0	0	0	2	0	0	0	0	0	0	1	0.25
gga-miR-1680-5p	0	0	0	0	0	0	0	3	0	0	0	0	0.25
gga-miR-1683	0	0	0	1	0	0	1	0	1	0	0	0	0.25
gga-miR-1685-3p	0	0	0	2	0	0	0	0	0	1	0	0	0.25
gga-miR-1744-3p	0	0	0	0	0	1	0	0	0	0	1	1	0.25
gga-miR-1764-3p	0	0	0	0	0	3	0	0	0	0	0	0	0.25
gga-miR-1788-3p	0	0	0	0	0	0	0	1	0	0	0	2	0.25
gga-miR-1797	0	0	2	0	1	0	0	0	0	0	0	0	0.25
gga-miR-1801-3p	0	0	0	0	0	0	0	0	0	3	0	0	0.25
gga-miR-2128-5p	0	0	0	0	0	0	1	1	0	0	1	0	0.25
gga-miR-6543-3p	0	0	0	2	0	0	0	1	0	0	0	0	0.25
gga-miR-6555-5p	0	0	0	0	0	1	0	1	0	0	0	1	0.25
gga-miR-6592-n5p	0	0	0	0	0	0	0	3	0	0	0	0	0.25
gga-miR-6597-3p	0	0	0	1	0	0	0	0	2	0	0	0	0.25
gga-miR-6607-n3p	1	0	0	1	0	0	0	0	0	0	0	1	0.25
gga-miR-6642-3p	0	0	0	0	0	0	1	2	0	0	0	0	0.25
gga-miR-6654-3p	0	3	0	0	0	0	0	0	0	0	0	0	0.25
gga-miR-6681-5p	0	0	0	0	1	1	1	0	0	0	0	0	0.25
gga-miR-6700-5p	1	0	2	0	0	0	0	0	0	0	0	0	0.25
ENSGALT00000042410-3p	0	0	0	0	2	1	0	0	0	0	0	0	0.25
ENSGALT00000045181-5p	0	0	0	0	1	0	0	0	0	0	2	0	0.25
ENSGALT00000043945-5p	0	0	0	0	0	0	0	0	0	3	0	0	0.25
hsa-miR-96-n3p	0	0	0	2	0	0	0	0	0	0	0	0	0.166667
gga-miR-137	0	1	0	0	0	0	0	0	0	0	1	0	0.166667
gga-miR-429-5p	0	0	0	0	2	0	0	0	0	0	0	0	0.166667
aca-miR-489-5p	0	0	0	0	0	0	0	0	0	0	2	0	0.166667
gga-miR-1579	0	0	0	0	0	0	2	0	0	0	0	0	0.166667
gga-miR-1594	0	0	0	0	0	1	0	0	0	0	0	1	0.166667
gga-miR-1602	0	0	1	0	0	0	0	0	0	0	1	0	0.166667
gga-miR-1612	0	0	0	0	0	0	0	0	0	2	0	0	0.166667
gga-miR-1626-5p	0	0	0	0	2	0	0	0	0	0	0	0	0.166667
gga-miR-1649-5p	0	0	0	0	0	0	0	1	0	0	0	1	0.166667
gga-miR-1653	0	0	0	0	2	0	0	0	0	0	0	0	0.166667
gga-miR-1655-3p	2	0	0	0	0	0	0	0	0	0	0	0	0.166667
gga-miR-1676-3p	0	0	0	0	0	0	0	0	2	0	0	0	0.166667
gga-miR-1689-5p	0	0	0	0	0	0	0	0	0	0	2	0	0.166667
gga-miR-1710-3p	0	0	0	0	0	0	1	1	0	0	0	0	0.166667
gga-miR-1723	0	0	2	0	0	0	0	0	0	0	0	0	0.166667
gga-miR-1728-3p	0	0	0	0	0	0	0	0	1	0	0	1	0.166667
gga-miR-1730-3p	0	0	0	0	0	0	0	0	0	0	0	2	0.166667
gga-miR-1732	1	0	0	0	0	1	0	0	0	0	0	0	0.166667
gga-miR-1754	0	0	0	0	0	0	1	0	0	0	1	0	0.166667
gga-miR-1787-5p	0	1	0	0	0	0	0	0	0	0	1	0	0.166667
gga-miR-1789	0	0	0	0	0	0	0	0	2	0	0	0	0.166667
gga-miR-1798-5p	1	0	0	0	0	0	0	0	0	0	1	0	0.166667
gga-miR-1803-5p	0	0	0	0	0	1	1	0	0	0	0	0	0.166667
gga-miR-1805-5p	0	0	0	0	1	0	1	0	0	0	0	0	0.166667
gga-miR-3064-3p	0	0	0	0	0	0	0	1	0	0	1	0	0.166667
gga-miR-3534-3p	0	2	0	0	0	0	0	0	0	0	0	0	0.166667
gga-miR-6551-5p	0	0	0	0	0	0	0	0	2	0	0	0	0.166667
gga-miR-6556-3p	0	2	0	0	0	0	0	0	0	0	0	0	0.166667
gga-miR-6559-5p	0	0	0	0	0	0	0	2	0	0	0	0	0.166667
gga-miR-6577-5p	2	0	0	0	0	0	0	0	0	0	0	0	0.166667
gga-miR-6577-3p	0	0	0	0	0	0	0	0	0	0	0	2	0.166667
gga-miR-6586-5p	0	0	0	0	0	2	0	0	0	0	0	0	0.166667
gga-miR-6593-3p	0	1	0	0	1	0	0	0	0	0	0	0	0.166667
gga-miR-6593-5p	0	0	0	0	0	0	0	2	0	0	0	0	0.166667
gga-miR-6644-n5p	0	0	0	2	0	0	0	0	0	0	0	0	0.166667
gga-miR-6645-n3p	0	0	0	0	0	0	0	0	0	2	0	0	0.166667
gga-miR-6671-5p	0	1	0	0	1	0	0	0	0	0	0	0	0.166667
gga-miR-6685-3p	0	0	2	0	0	0	0	0	0	0	0	0	0.166667
gga-miR-6689-n5p	0	0	0	0	0	0	0	0	2	0	0	0	0.166667
gga-miR-6694-3p	0	0	0	0	0	0	0	0	0	0	2	0	0.166667
gga-miR-19b-5p	0	0	0	0	2	0	0	0	0	0	0	0	0.166667
gga-miR-1b	0	0	0	1	0	0	1	0	0	0	0	0	0.166667
gga-miR-216b-3p	0	0	0	0	0	0	0	2	0	0	0	0	0.166667
gga-miR-3524a	0	0	0	1	0	0	1	0	0	0	0	0	0.166667
gga-miR-3524a-5p	0	2	0	0	0	0	0	0	0	0	0	0	0.166667
cre-miR1171-3p	0	0	0	0	0	0	0	0	1	0	1	0	0.166667
ENSGALT00000042402-3p	0	0	0	0	0	2	0	0	0	0	0	0	0.166667
ENSGALT00000042867-5p	0	0	0	0	0	1	0	0	0	0	0	1	0.166667
ENSGALT00000044865-5p	0	0	0	0	0	2	0	0	0	0	0	0	0.166667
ENSGALT00000042702-5p	0	0	0	0	2	0	0	0	0	0	0	0	0.166667
ENSGALT00000042954-3p	0	0	0	0	0	0	0	0	0	0	0	2	0.166667
ENSGALT00000045195-5p	2	0	0	0	0	0	0	0	0	0	0	0	0.166667
ENSGALT00000046031-5p	0	0	0	1	0	0	0	0	0	0	0	1	0.166667
gga-miR-7-3p	0	0	0	0	1	0	0	0	0	0	0	0	0.0833333
mmu-miR-182-3p	0	0	0	0	0	0	0	0	0	0	1	0	0.0833333
mmu-miR-204-3p	0	0	0	0	0	1	0	0	0	0	0	0	0.0833333
gga-miR-204-5p	0	0	0	0	1	0	0	0	0	0	0	0	0.0833333
gga-miR-1457	0	0	0	0	0	0	0	0	1	0	0	0	0.0833333
gga-miR-1458	0	0	0	0	0	0	0	0	1	0	0	0	0.0833333
gga-miR-1553-5p	0	0	0	0	0	0	1	0	0	0	0	0	0.0833333
gga-miR-1556	0	0	0	0	0	0	0	0	0	0	0	1	0.0833333
gga-miR-1556-5p	0	0	0	0	0	0	0	0	0	1	0	0	0.0833333
gga-miR-1557	0	0	0	0	0	0	0	0	0	0	0	1	0.0833333
gga-miR-1560-5p	0	0	0	0	0	0	1	0	0	0	0	0	0.0833333
gga-miR-1576	0	0	0	0	0	0	0	0	0	1	0	0	0.0833333
gga-miR-1592-3p	0	0	0	0	0	0	0	0	0	0	1	0	0.0833333
gga-miR-1611	0	0	0	0	0	0	1	0	0	0	0	0	0.0833333
gga-miR-1619-5p	0	0	0	0	1	0	0	0	0	0	0	0	0.0833333
gga-miR-1628-5p	0	0	0	0	1	0	0	0	0	0	0	0	0.0833333
gga-miR-1640-5p	0	1	0	0	0	0	0	0	0	0	0	0	0.0833333
gga-miR-1643-5p	0	0	0	0	0	0	0	0	0	0	0	1	0.0833333
gga-miR-1665-3p	0	0	0	0	0	0	1	0	0	0	0	0	0.0833333
gga-miR-1670	0	0	0	0	0	0	0	0	0	0	0	1	0.0833333
gga-miR-1685-5p	0	0	0	0	1	0	0	0	0	0	0	0	0.0833333
gga-miR-1690-5p	0	0	0	0	1	0	0	0	0	0	0	0	0.0833333
gga-miR-1700	0	0	0	0	0	0	0	0	1	0	0	0	0.0833333
gga-miR-1707	0	0	0	0	0	0	1	0	0	0	0	0	0.0833333
gga-miR-1712-5p	0	0	1	0	0	0	0	0	0	0	0	0	0.0833333
gga-miR-1720-5p	0	0	0	0	0	0	0	0	0	1	0	0	0.0833333
gga-miR-1728-5p	0	0	0	0	0	0	0	0	0	0	0	1	0.0833333
gga-miR-1739	0	0	0	1	0	0	0	0	0	0	0	0	0.0833333
gga-miR-1778-3p	0	1	0	0	0	0	0	0	0	0	0	0	0.0833333
gga-miR-1779	0	0	1	0	0	0	0	0	0	0	0	0	0.0833333
gga-miR-1808-3p	0	1	0	0	0	0	0	0	0	0	0	0	0.0833333
gga-miR-1808	0	0	0	0	0	1	0	0	0	0	0	0	0.0833333
tgu-miR-2981	0	0	0	0	0	0	0	0	0	0	1	0	0.0833333
gga-miR-3528	0	0	0	0	0	0	0	0	0	0	1	0	0.0833333
gga-miR-3533-5p	0	0	1	0	0	0	0	0	0	0	0	0	0.0833333
gga-miR-3540-3p	1	0	0	0	0	0	0	0	0	0	0	0	0.0833333
gga-miR-6559-3p	1	0	0	0	0	0	0	0	0	0	0	0	0.0833333
gga-miR-6560-3p	0	0	0	0	0	1	0	0	0	0	0	0	0.0833333
gga-miR-6561-5p	0	0	0	0	0	0	0	1	0	0	0	0	0.0833333
gga-miR-6564-3p	0	0	0	0	0	0	0	0	0	1	0	0	0.0833333
gga-miR-6566-3p	0	0	0	0	0	0	1	0	0	0	0	0	0.0833333
gga-miR-6575-3p	1	0	0	0	0	0	0	0	0	0	0	0	0.0833333
gga-miR-6575-5p	0	0	0	0	0	0	0	0	0	0	0	1	0.0833333
gga-miR-6603-n5p	0	0	0	0	0	1	0	0	0	0	0	0	0.0833333
gga-miR-6603-3p	0	0	0	0	1	0	0	0	0	0	0	0	0.0833333
gga-miR-6631-n3p	0	0	0	0	1	0	0	0	0	0	0	0	0.0833333
gga-miR-6642-5p	0	0	0	0	0	0	1	0	0	0	0	0	0.0833333
gga-miR-6644-3p	1	0	0	0	0	0	0	0	0	0	0	0	0.0833333
gga-miR-6648-5p	0	1	0	0	0	0	0	0	0	0	0	0	0.0833333
gga-miR-6657-n5p	0	0	0	0	1	0	0	0	0	0	0	0	0.0833333
gga-miR-6668-3p	0	0	0	0	0	0	0	0	1	0	0	0	0.0833333
gga-miR-6675-3p	0	0	0	0	0	0	0	0	1	0	0	0	0.0833333
gga-miR-6686-n5p	0	0	0	0	1	0	0	0	0	0	0	0	0.0833333
gga-miR-6702-n3p	0	0	0	0	0	0	1	0	0	0	0	0	0.0833333
gga-miR-6706-n3p	0	1	0	0	0	0	0	0	0	0	0	0	0.0833333
gga-miR-6706-5p	0	0	0	0	1	0	0	0	0	0	0	0	0.0833333
gga-miR-6708-5p	0	0	1	0	0	0	0	0	0	0	0	0	0.0833333
gga-miR-6709-5p	1	0	0	0	0	0	0	0	0	0	0	0	0.0833333
gga-miR-124b	0	0	0	0	1	0	0	0	0	0	0	0	0.0833333
gga-miR-133c-5p	0	0	0	0	0	0	0	0	1	0	0	0	0.0833333
gga-miR-199b	1	0	0	0	0	0	0	0	0	0	0	0	0.0833333
ENSGALT00000043577-5p	0	0	0	0	0	0	1	0	0	0	0	0	0.0833333
cre-miR1171	0	0	0	0	0	0	0	0	0	0	1	0	0.0833333
ENSGALT00000045508-3p	0	1	0	0	0	0	0	0	0	0	0	0	0.0833333
ENSGALT00000043644-5p	1	0	0	0	0	0	0	0	0	0	0	0	0.0833333
ENSGALT00000045383-5p	0	0	0	0	0	0	0	0	0	0	1	0	0.0833333
ENSGALT00000043989-5p	0	0	0	0	0	0	1	0	0	0	0	0	0.0833333
ENSGALT00000044305-5p	0	1	0	0	0	0	0	0	0	0	0	0	0.0833333
ENSGALT00000042665-3p	0	0	0	0	0	0	1	0	0	0	0	0	0.0833333
ENSGALT00000044911-5p	0	0	1	0	0	0	0	0	0	0	0	0	0.0833333
ENSGALT00000042093-3p	0	0	0	1	0	0	0	0	0	0	0	0	0.0833333
ENSGALT00000042096-5p	0	0	0	0	0	0	0	0	0	0	0	1	0.0833333
ENSGALT00000043776-5p	0	0	1	0	0	0	0	0	0	0	0	0	0.0833333
ENSGALT00000043024-5p	0	0	0	0	0	0	0	0	0	0	0	1	0.0833333
ENSGALT00000044275-5p	0	0	0	0	1	0	0	0	0	0	0	0	0.0833333
ENSGALT00000045984-5p	0	1	0	0	0	0	0	0	0	0	0	0	0.0833333
ENSGALT00000044902-3p	0	0	0	0	0	1	0	0	0	0	0	0	0.0833333
ENSGALT00000044999-5p	0	0	0	0	0	0	0	0	0	0	0	1	0.0833333
ENSGALT00000042339-5p	0	0	0	0	0	1	0	0	0	0	0	0	0.0833333
ENSGALT00000044417-3p	0	0	0	0	1	0	0	0	0	0	0	0	0.0833333
ENSGALT00000043605-5p	0	0	0	0	1	0	0	0	0	0	0	0	0.0833333
ENSGALT00000044737-5p	0	0	0	0	0	0	1	0	0	0	0	0	0.0833333
