# Supplementary material for: Impact of the Genetic Background on the Composition of the Chicken Plasma MiRNome in Response to a Stress
Source: PLoS One. 2014 Dec 4;9(12):e114598. doi: 10.1371/journal.pone.0114598 (PMC4256448; doi:10.1371/journal.pone.0114598)
Supplement: Table S3 — Enrichment analysis of biological processes of the predicted gene targets for the miRNAs differentially abundant in the Condition comparison. (XLSX) [file pone.0114598.s005.xlsx]

## Sheet: Feuil1
Database	GO Term	Genes	Count	%	Pvalue (FDR)
GOTERM_BP_FAT	GO:0045449: regulation of transcription	THRB, FST, CBX3, HOXD13, CNOT7, CBFB, CTNNB1, CITED2, GATA2, APP, SIN3B, FLI1, MYD88, RNF141, MIER1, GATA6, MDFIC, WWP1, GATA3, TARDBP, PHTF2, EED, CRY1, MLL3, CCNA2, TWIST1, PITX2, SATB2, MYO6, RCOR3, RREB1, TAF4B, EOMES, ARNTL, MED13, SIX4, PPARGC1A, PKIA, HIF1A, JUN, FOXG1, TFAP2B, MNX1, SMARCA5, TGIF1, SHOX, TFAP2A, ST18, EDA, SMARCA2, TSHZ3, CAMTA1, TSHZ2, TSHZ1, SOX5, ELK3, MYBL1, SOX9, LIN…	190	11.1962	1.89471e-12
GOTERM_BP_FAT	GO:0006355: regulation of transcription, DNA-dependent	THRB, FST, HOXD13, CNOT7, CBFB, CTNNB1, CITED2, GATA2, SIN3B, APP, FLI1, RNF141, MDFIC, GATA6, GATA3, MLL3, PITX2, SATB2, MYO6, TAF4B, EOMES, MED13, ARNTL, SIX4, PKIA, PPARGC1A, HIF1A, JUN, FOXG1, MNX1, SMARCA5, TFAP2B, SHOX, TFAP2A, TGIF1, ST18, TSHZ3, TSHZ2, TSHZ1, SOX5, ELK3, SOX9, LIN28B, MEIS1, ATF1, WT1, ATF2, MEIS2, HOXA3, ELK4, HOXA9, LHX8, RUNX2, TFDP1, BMP3, SMAD9, EHMT1, IKZF2, IKZF1, …	136	8.01414	3.7781e-07
GOTERM_BP_FAT	GO:0051252: regulation of RNA metabolic process	THRB, FST, HOXD13, CNOT7, CBFB, CTNNB1, CITED2, GATA2, SIN3B, APP, FLI1, RNF141, MDFIC, GATA6, GATA3, MLL3, PITX2, SATB2, MYO6, TAF4B, EOMES, MED13, ARNTL, SIX4, PKIA, PPARGC1A, HIF1A, JUN, FOXG1, MNX1, SMARCA5, TFAP2B, SHOX, TFAP2A, TGIF1, ST18, TSHZ3, TSHZ2, TSHZ1, SOX5, ELK3, SOX9, LIN28B, MEIS1, ATF1, WT1, ATF2, MEIS2, HOXA3, ELK4, HNRNPD, HOXA9, LHX8, RUNX2, TFDP1, BMP3, SMAD9, EHMT1, IKZF2,…	137	8.07307	3.87541e-07
GOTERM_BP_FAT	GO:0000902: cell morphogenesis	NOG, PAX6, SOX9, HPRT1, TGFB2, EPHB2, CTNNB1, ALCAM, CDC42, APP, EZR, SLC1A3, ANK3, BCL2, NUMB, ROBO2, PAFAH1B1, B3GNT2, SEMA3A, APC, CSNK1A1, RAB8A, KIF3A, NTF3, CREB1, NFASC, PCDH15, EPHA7, HIF1A, MAPK14, FOXG1, TGFBR3, RELN, EFNA5, LAMC1, BMPR1B, MYH10	37	2.18032	1.20798e-06
GOTERM_BP_FAT	GO:0006350: transcription	PPARA, E2F5, THRB, PPARG, PAX6, HOXD13, CTCF, CBFA2T3, CNOT7, BZW1, GATA2, PAX9, MIER1, GATA6, GATA3, TARDBP, MED26, RTF1, PHTF2, EED, MYB, NFIL3, CRY1, NR2F2, KHDRBS1, SSBP3, RCOR3, RREB1, TAF4B, NCOA7, CCNC, ARNTL, ELL2, HIF1A, JUN, FOXG1, TGIF1, CLOCK, ZFP161, ING3, POLR2F, LCORL, ELL, BMPR2, NR3C2, CDC73, MYBL1, NR3C1, SOX9, DIDO1, ATF2, TSC22D1, NPAS2, HOXA3, CHD7, NR1D2, ZNF326, HAND2, TFEC…	88	5.18562	1.31842e-06
GOTERM_BP_FAT	GO:0006357: regulation of transcription from RNA polymerase II promoter	FOXK1, FST, PPARG, PAX6, HOXD13, CNOT7, CBFB, CTNNB1, CITED2, GATA2, APP, PAX9, MDFIC, GATA6, GATA3, NR2F2, FGF2, MYO6, OTX2, TLE4, SIX4, ARNTL, MED13, PKIA, PPARGC1A, HIF1A, JUN, TGIF1, SHOX, TFAP2A, CLOCK, SOX5, SOX9, WT1, MEIS2, POU2F3, POU2F1, FOXD1, BMP3, EHMT1, IKZF2, NTF3, IKZF1, JARID2, CREB1, SMAD5, IGF1, BRIP1, SMAD1, ID1, MAPK14, NEUROD1, PBX1, HIVEP1, NR5A2, HDAC9, ZFHX3, NFIA, NFIB	59	3.47672	1.4906e-06
GOTERM_BP_FAT	GO:0007167: enzyme linked receptor protein signaling pathway	FGFR2, TWSG1, NOG, FGFR3, ERBB4, FST, BMPR2, RPE65, TGFB2, EPHB2, MSX2, IGF1R, PTK2, CTGF, ANGPT1, PDGFC, RET, SMAD9, SMAD7, PTPN2, SMAD6, SMAD5, MET, LIFR, RAF1, SMAD1, EPHA3, EPHA5, ACVR2A, GRB10, EPHA7, PRLR, ID1, JUN, NTRK2, VEGFA, PDGFRA, COL1A2, TGFBR3, ROR2, BMPR1B, ACVR1, BMPR1A, TOB1	44	2.59281	1.83292e-06
GOTERM_BP_FAT	GO:0010557: positive regulation of macromolecule biosynthetic process	FOXK1, PPARG, PAX6, HOXD13, CNOT7, GLI3, CBFB, CTNNB1, CITED2, GATA2, APP, MYD88, PAX9, GATA6, GATA3, PDGFC, FGF2, CCNA2, MYO6, OTX2, SIX4, ARNTL, PPARGC1A, HIF1A, JUN, PDGFRA, SHOX, UBB, EIF5A2, CLOCK, ACVR1, ING5, SOX5, SOX9, WT1, IGF1R, MEIS2, ZNF326, POU2F3, POU2F1, TNKS, DYRK2, THBS1, FOXD1, BMP3, IKZF2, NTF3, IKZF1, CREB1, SMAD5, ESRRG, IGF1, SMAD1, EBF3, MAPK14, ETS2, EBF1, NEUROD1, PBX1, …	62	3.65351	1.91479e-06
GOTERM_BP_FAT	GO:0010604: positive regulation of macromolecule metabolic process	FOXK1, PPARG, PRKAG2, PAX6, HOXD13, CNOT7, GLI3, CBFB, CITED2, CTNNB1, GATA2, APP, MYD88, PAX9, GATA6, GATA3, PDGFC, FGF2, CCNA2, MYO6, OTX2, SIX4, ARNTL, PPARGC1A, ACVR2A, CCND1, HIF1A, JUN, PDGFRA, SHOX, UBB, EIF5A2, CLOCK, ACVR1, ING5, SOX5, KITLG, SOX9, WT1, IGF1R, MEIS2, ZNF326, BCL2, POU2F3, POU2F1, TNKS, DYRK2, THBS1, FOXD1, APC, PTPRC, BMP3, IKZF2, NTF3, IKZF1, CREB1, SMAD5, ESRRG, NDFIP2…	71	4.18385	1.97262e-06
GOTERM_BP_FAT	GO:0000904: cell morphogenesis involved in differentiation	NOG, PAX6, SOX9, HPRT1, TGFB2, EPHB2, CTNNB1, ALCAM, APP, SLC1A3, ANK3, BCL2, NUMB, ROBO2, PAFAH1B1, B3GNT2, SEMA3A, APC, NTF3, CREB1, NFASC, PCDH15, EPHA7, HIF1A, FOXG1, TGFBR3, EFNA5, RELN, LAMC1, BMPR1B, MYH10	31	1.82675	2.03562e-06
GOTERM_BP_FAT	GO:0031328: positive regulation of cellular biosynthetic process	FOXK1, PPARG, PAX6, HOXD13, CNOT7, GLI3, CBFB, CTNNB1, CITED2, GATA2, APP, MYD88, PAX9, GATA6, GATA3, PDGFC, FGF2, CCNA2, MYO6, OTX2, SIX4, ARNTL, PPARGC1A, HIF1A, JUN, PDGFRA, SHOX, UBB, EIF5A2, CLOCK, ACVR1, ING5, SOX5, SOX9, WT1, IGF1R, MEIS2, ZNF326, POU2F3, POU2F1, TNKS, DYRK2, THBS1, FOXD1, BMP3, IKZF2, NTF3, IKZF1, CREB1, SMAD5, ESRRG, ARPP19, IGF1, SMAD1, EBF3, MAPK14, ETS2, EBF1, NEUROD1…	63	3.71243	2.14627e-06
GOTERM_BP_FAT	GO:0009891: positive regulation of biosynthetic process	FOXK1, PPARG, PAX6, HOXD13, CNOT7, GLI3, CBFB, CTNNB1, CITED2, GATA2, APP, MYD88, PAX9, GATA6, GATA3, PDGFC, FGF2, CCNA2, MYO6, OTX2, SIX4, ARNTL, PPARGC1A, HIF1A, JUN, PDGFRA, SHOX, UBB, EIF5A2, CLOCK, ACVR1, ING5, SOX5, SOX9, WT1, IGF1R, MEIS2, ZNF326, POU2F3, POU2F1, TNKS, DYRK2, THBS1, FOXD1, BMP3, IKZF2, NTF3, IKZF1, CREB1, SMAD5, ESRRG, ARPP19, IGF1, SMAD1, EBF3, MAPK14, ETS2, EBF1, NEUROD1…	63	3.71243	2.35464e-06
GOTERM_BP_FAT	GO:0032989: cellular component morphogenesis	NOG, PAX6, SOX9, HPRT1, TGFB2, EPHB2, CTNNB1, ACTG1, ALCAM, CDC42, APP, EZR, SLC1A3, ANK3, BCL2, NUMB, ROBO2, PAFAH1B1, B3GNT2, SEMA3A, APC, ACTB, CSNK1A1, RAB8A, ACTC1, KIF3A, NTF3, CREB1, NFASC, PCDH15, EPHA7, HIF1A, MAPK14, FOXG1, TGFBR3, RELN, EFNA5, LAMC1, BMPR1B, MYH10	39	2.29817	3.59468e-06
GOTERM_BP_FAT	GO:0045935: positive regulation of nucleobase, nucleoside, nucleotide and nucleic acid metabolic process	FOXK1, PPARG, PAX6, HOXD13, CNOT7, GLI3, CBFB, CTNNB1, CITED2, GATA2, APP, PAX9, GATA6, GATA3, PDGFC, FGF2, CCNA2, MYO6, OTX2, SIX4, ARNTL, PPARGC1A, HIF1A, JUN, PDGFRA, SHOX, UBB, CLOCK, ACVR1, ING5, SOX5, SOX9, WT1, IGF1R, MEIS2, ZNF326, POU2F3, POU2F1, TNKS, FOXD1, BMP3, PTPRC, IKZF2, NTF3, IKZF1, CREB1, SMAD5, ESRRG, IGF1, SMAD1, EBF3, MAPK14, ETS2, EBF1, NEUROD1, PBX1, NR5A2, NFIA, NFIB	59	3.47672	4.30461e-06
GOTERM_BP_FAT	GO:0051173: positive regulation of nitrogen compound metabolic process	FOXK1, PPARG, PAX6, HOXD13, CNOT7, GLI3, CBFB, CTNNB1, CITED2, GATA2, APP, PAX9, GATA6, GATA3, PDGFC, FGF2, CCNA2, MYO6, OTX2, SIX4, ARNTL, PPARGC1A, HIF1A, JUN, PDGFRA, SHOX, UBB, CLOCK, ACVR1, ING5, SOX5, SOX9, HPRT1, WT1, IGF1R, MEIS2, ZNF326, POU2F3, POU2F1, TNKS, FOXD1, BMP3, PTPRC, IKZF2, NTF3, IKZF1, CREB1, SMAD5, ESRRG, IGF1, SMAD1, EBF3, MAPK14, ETS2, EBF1, NEUROD1, PBX1, NR5A2, NFIA, NF…	60	3.53565	4.55781e-06
GOTERM_BP_FAT	GO:0051094: positive regulation of developmental process	FGFR2, FST, PPARG, BMPR2, PAX6, KITLG, JAG1, GLI3, TGFB2, CTNNB1, EPHB2, GATA2, GATA6, BCL2, RHOB, THBS1, FGF2, APC, PTPRC, IKZF1, SOCS3, SMAD5, SMAD1, ACVR2A, WNT7B, HIF1A, BTG1, MAPK14, VEGFA, FOXG1, TGIF1, BMPR1B, TOB2, BMPR1A, ACVR1	35	2.06246	5.59207e-06
GOTERM_BP_FAT	GO:0045941: positive regulation of transcription	FOXK1, PPARG, PAX6, HOXD13, CNOT7, GLI3, CBFB, CTNNB1, CITED2, GATA2, APP, PAX9, GATA6, GATA3, FGF2, CCNA2, MYO6, OTX2, SIX4, ARNTL, PPARGC1A, HIF1A, JUN, SHOX, UBB, CLOCK, ACVR1, ING5, SOX5, SOX9, WT1, MEIS2, ZNF326, POU2F3, POU2F1, FOXD1, BMP3, IKZF2, NTF3, IKZF1, CREB1, SMAD5, ESRRG, IGF1, SMAD1, EBF3, ETS2, MAPK14, EBF1, NEUROD1, PBX1, NR5A2, NFIA, NFIB	54	3.18209	6.46172e-06
GOTERM_MF_FAT	GO:0003700: transcription factor activity	THRB, HOXD13, CITED2, CTNNB1, GATA2, FLI1, MDFIC, GATA6, GATA3, PITX2, SATB2, TAF4B, EOMES, SIX4, ARNTL, HIF1A, JUN, FOXG1, MNX1, TFAP2B, TFAP2A, SHOX, TGIF1, ST18, TSHZ3, TSHZ2, TSHZ1, SOX5, ELK3, SOX9, MEIS1, WT1, ATF1, ATF2, HOXA3, MEIS2, ELK4, HOXA9, LHX8, RUNX2, TFDP1, SMAD9, IKZF1, SMAD7, SMAD6, SMAD5, ESRRG, TEAD1, NR4A3, SMAD1, MAFK, ZFHX4, EBF3, ETS2, EBF1, RBPJ, ZFHX3, RERE, PPARA, FOXK…	103	6.06953	9.04046e-06
GOTERM_MF_FAT	GO:0003677: DNA binding	LMO2, THRB, HOXD13, CTNNB1, CITED2, GATA2, APP, FLI1, RNF141, MIER1, MDFIC, GATA6, MED26, GATA3, TARDBP, MIER3, PHTF2, MLL3, PMS1, PITX2, ESCO1, SATB2, RCOR3, RREB1, TAF4B, EOMES, ARNTL, SIX4, PPARGC1A, HIF1A, JUN, FOXG1, MNX1, SMARCA5, TFAP2B, ZZZ3, SHOX, TFAP2A, TGIF1, ST18, SMARCA2, RAD23B, TSHZ3, HMGB1, TSHZ2, TSHZ1, SOX5, SOX4, ELK3, MYBL1, SOX9, LIN28B, MEIS1, ATF1, WT1, ATF2, MEIS2, HOXA3,…	170	10.0177	9.73701e-06
GOTERM_MF_FAT	GO:0030528: transcription regulator activity	THRB, HOXD13, CBX3, CNOT7, CBFB, CTNNB1, CITED2, GATA2, FLI1, MDFIC, GATA6, MED26, GATA3, TWIST1, PITX2, SATB2, TAF4B, EOMES, MED13, ARNTL, SIX4, PPARGC1A, ELL2, HIF1A, JUN, FOXG1, MNX1, SMARCA5, TFAP2B, SHOX, TFAP2A, TGIF1, ST18, CAMTA1, TSHZ3, TSHZ2, TSHZ1, ELL, SOX5, MYBL1, ELK3, SOX9, MEIS1, ATF1, WT1, ATF2, MEIS2, HOXA3, ELK4, ZNF326, TFEC, HOXA9, LHX8, RUNX2, TFDP1, SMAD9, IKZF2, IKZF1, SUB…	137	8.07307	1.00226e-05
GOTERM_BP_FAT	GO:0045944: positive regulation of transcription from RNA polymerase II promoter	PPARG, PAX6, SOX5, HOXD13, SOX9, CNOT7, CBFB, WT1, CTNNB1, CITED2, GATA2, APP, MEIS2, PAX9, GATA6, GATA3, POU2F3, POU2F1, FGF2, FOXD1, BMP3, MYO6, IKZF2, IKZF1, NTF3, CREB1, OTX2, SMAD5, IGF1, SMAD1, SIX4, ARNTL, PPARGC1A, HIF1A, JUN, MAPK14, NEUROD1, SHOX, PBX1, NR5A2, CLOCK, NFIA, NFIB	43	2.53388	1.36533e-05
GOTERM_BP_FAT	GO:0048666: neuron development	PAX6, RPE65, HPRT1, TGFB2, EPHB2, ALCAM, APP, SLC1A3, ANK3, BCL2, NUMB, ROBO2, PAFAH1B1, B3GNT2, SEMA3A, LHX8, APC, RET, MYO6, NTF3, CREB1, MAP1B, NFASC, PCDH15, EPHA7, NTRK2, VEGFA, FOXG1, EFNA5, RELN, BMPR1B, PBX3, MYH10	33	1.94461	1.43339e-05
GOTERM_BP_FAT	GO:0007178: transmembrane receptor protein serine/threonine kinase signaling pathway	TWSG1, NOG, SMAD9, SMAD7, SMAD6, FST, SMAD5, BMPR2, SMAD1, TGFB2, MSX2, ACVR2A, ID1, JUN, COL1A2, TGFBR3, BMPR1B, TOB1, BMPR1A, ACVR1	20	1.17855	1.45903e-05
GOTERM_BP_FAT	GO:0010628: positive regulation of gene expression	FOXK1, PPARG, PAX6, HOXD13, CNOT7, GLI3, CBFB, CTNNB1, CITED2, GATA2, APP, PAX9, GATA6, GATA3, FGF2, CCNA2, MYO6, OTX2, SIX4, ARNTL, PPARGC1A, HIF1A, JUN, SHOX, UBB, CLOCK, ACVR1, ING5, SOX5, SOX9, WT1, MEIS2, ZNF326, POU2F3, POU2F1, FOXD1, BMP3, IKZF2, NTF3, IKZF1, CREB1, SMAD5, ESRRG, IGF1, SMAD1, EBF3, ETS2, MAPK14, EBF1, NEUROD1, PBX1, NR5A2, NFIA, NFIB	54	3.18209	1.58065e-05
GOTERM_BP_FAT	GO:0045893: positive regulation of transcription, DNA-dependent	FOXK1, PPARG, PAX6, SOX5, HOXD13, SOX9, CNOT7, CBFB, WT1, CTNNB1, CITED2, GATA2, APP, MEIS2, PAX9, GATA6, GATA3, POU2F3, POU2F1, FGF2, FOXD1, BMP3, MYO6, IKZF2, IKZF1, NTF3, CREB1, OTX2, SMAD5, ESRRG, IGF1, SMAD1, SIX4, ARNTL, PPARGC1A, HIF1A, ETS2, JUN, MAPK14, NEUROD1, SHOX, PBX1, NR5A2, CLOCK, NFIA, NFIB	46	2.71067	1.68768e-05
GOTERM_BP_FAT	GO:0051254: positive regulation of RNA metabolic process	FOXK1, PPARG, PAX6, SOX5, HOXD13, SOX9, CNOT7, CBFB, WT1, CTNNB1, CITED2, GATA2, APP, MEIS2, PAX9, GATA6, GATA3, POU2F3, POU2F1, FGF2, FOXD1, BMP3, MYO6, IKZF2, IKZF1, NTF3, CREB1, OTX2, SMAD5, ESRRG, IGF1, SMAD1, SIX4, ARNTL, PPARGC1A, HIF1A, ETS2, JUN, MAPK14, NEUROD1, SHOX, PBX1, NR5A2, CLOCK, NFIA, NFIB	46	2.71067	2.31389e-05
GOTERM_BP_FAT	GO:0030030: cell projection organization	PAX6, ARF6, RDX, HPRT1, TGFB2, VCL, EPHB2, ALCAM, CDC42, APP, ANK3, BCL2, NUMB, ROBO2, PAFAH1B1, B3GNT2, SEMA3A, APC, RAB8A, KIF3A, MYO6, NTF3, ROCK1, CREB1, MAP1B, NFASC, PCDH15, EPHA7, ITGA6, FOXG1, RELN, EFNA5, BMPR1B, MYH10	34	2.00354	2.39367e-05
GOTERM_BP_FAT	GO:0030182: neuron differentiation	PAX6, SOX5, RPE65, JAG1, HPRT1, GLI3, TGFB2, EPHB2, ALCAM, GATA2, APP, SLC1A3, ANK3, BCL2, NUMB, ROBO2, PAFAH1B1, B3GNT2, SEMA3A, LHX8, APC, RET, MYO6, NTF3, CREB1, MAP1B, OTX2, NFASC, PCDH15, EPHA7, NTRK2, VEGFA, FOXG1, MNX1, ID4, EFNA5, RELN, BMPR1B, PBX3, MYH10	40	2.3571	2.5716e-05
GOTERM_BP_FAT	GO:0007423: sensory organ development	FGFR2, TWSG1, NOG, PAX6, SOBP, JAG1, GLI3, WT1, TGFB2, EPHB2, CTNNB1, SPRY2, CHD7, MEIS2, MDFIC, BCL2, POU2F1, APC, MYO6, IKZF1, OTX2, PCDH15, DLL1, SIX4, COL5A1, FZD6, SP3, NTRK2, VEGFA, FOXG1, NEUROD1, TGIF1, BMPR1B, MYH10	34	2.00354	2.64673e-05
GOTERM_BP_FAT	GO:0030278: regulation of ossification	TWSG1, PTGER4, SMAD5, BMPR2, SMAD1, SOX9, CTNNB1, ACVR2A, WNT7B, BCL2, PBX1, BMPR1B, TOB2, TOB1, APC, BMPR1A, ACVR1	17	1.00177	2.65813e-05
GOTERM_BP_FAT	GO:0048858: cell projection morphogenesis	PAX6, HPRT1, EPHB2, TGFB2, ALCAM, APP, ANK3, BCL2, NUMB, ROBO2, PAFAH1B1, B3GNT2, SEMA3A, APC, RAB8A, KIF3A, NTF3, CREB1, NFASC, PCDH15, EPHA7, FOXG1, EFNA5, RELN, BMPR1B, MYH10	26	1.53212	2.66206e-05
GOTERM_BP_FAT	GO:0048667: cell morphogenesis involved in neuron differentiation	PAX6, HPRT1, EPHB2, TGFB2, ALCAM, APP, SLC1A3, ANK3, BCL2, NUMB, ROBO2, PAFAH1B1, B3GNT2, SEMA3A, APC, NTF3, CREB1, NFASC, PCDH15, EPHA7, FOXG1, EFNA5, RELN, BMPR1B, MYH10	25	1.47319	4.96495e-05
GOTERM_BP_FAT	GO:0006793: phosphorus metabolic process	NRBP1, PRPF4B, RPS6KB1, TTN, PRKX, TGFB2, MAP3K7, CSNK2A2, MAP3K5, APP, STK39, RET, BCR, PAN3, CSNK1G1, ROCK1, PTPRG, PIK3CD, WNK1, PPP1CB, PTPDC1, PTPRO, WEE1, MAP4K4, MAP4K5, BAZ1B, MAPK6, PDGFRA, ROR2, RELN, FGFR2, FGFR3, SSH1, ERBB4, BMPR2, DUSP10, STK17A, MST4, EPHB2, DUSP19, PTK2, LMTK2, TNKS, DYRK2, PTPN9, PTPN2, MET, PTPN14, TRIO, EPHA3, EPHA5, EPHA7, NTRK2, CDC42BPA, TGFBR3, ABL2, MYLK, …	108	6.36417	5.07787e-05
GOTERM_BP_FAT	GO:0006796: phosphate metabolic process	NRBP1, PRPF4B, RPS6KB1, TTN, PRKX, TGFB2, MAP3K7, CSNK2A2, MAP3K5, APP, STK39, RET, BCR, PAN3, CSNK1G1, ROCK1, PTPRG, PIK3CD, WNK1, PPP1CB, PTPDC1, PTPRO, WEE1, MAP4K4, MAP4K5, BAZ1B, MAPK6, PDGFRA, ROR2, RELN, FGFR2, FGFR3, SSH1, ERBB4, BMPR2, DUSP10, STK17A, MST4, EPHB2, DUSP19, PTK2, LMTK2, TNKS, DYRK2, PTPN9, PTPN2, MET, PTPN14, TRIO, EPHA3, EPHA5, EPHA7, NTRK2, CDC42BPA, TGFBR3, ABL2, MYLK, …	108	6.36417	5.07787e-05
GOTERM_BP_FAT	GO:0010629: negative regulation of gene expression	FOXK1, ARID4A, FST, DICER1, PPARG, CBX3, ELK3, SOX9, CBFA2T2, GLI3, PDCD4, LIN28B, WT1, CTNNB1, CITED2, WWP2, MDFIC, WWP1, POU2F1, NR2F2, FOXD1, KHDRBS1, EHMT1, IKZF1, TBX3, JARID2, FZD1, NDFIP2, TLE4, PKIA, ID1, BNIP3L, YWHAQ, TGIF1, SHOX, HIVEP1, HDAC9, ZFHX3, EIF2C4	39	2.29817	6.8285e-05
GOTERM_BP_FAT	GO:0048729: tissue morphogenesis	FGFR2, TWSG1, FGF7, FST, BMPR2, JAG1, GLI3, CTNNB1, TGFB2, RGMA, PGP, CD44, BCL2, ACTC1, RET, TBX3, PCDH15, SMAD1, SNAI1, FZD6, PRKAR1A, COL1A2, TGIF1, TFAP2A, TGFBR3, PTCH1, PBX1, BMPR1A, ACVR1	29	1.7089	6.87457e-05
GOTERM_BP_FAT	GO:0007242: intracellular signaling cascade	PRKAG2, RRAD, RASGEF1A, RPS6KB1, ITSN1, RGL1, CDC42, PLCB4, STAC, TIAM2, RAB23, RHOB, RAPGEF4, FGF2, RAB21, NET1, ARHGEF3, RET, RAP2C, MYO6, BCR, ROCK1, SOCS3, ARHGEF6, RAB4A, SOCS1, PIK3CD, PRKCI, SOCS5, ARHGEF12, PRKCE, PRKCB, ELMO1, MAP4K4, CCND1, RRAS2, COL1A2, RAB5A, ROR2, ARL8B, RAB10, ASB7, SRGAP1, RALGPS2, CAV1, CNIH, ARF6, STK17A, NR3C1, RAB40B, PLCL2, IGF1R, MAP3K1, RHOBTB1, DYRK2, RASA…	83	4.89098	7.50594e-05
GOTERM_BP_FAT	GO:0045597: positive regulation of cell differentiation	PPARG, BMPR2, PAX6, KITLG, JAG1, GLI3, CTNNB1, EPHB2, TGFB2, GATA6, BCL2, FGF2, APC, PTPRC, IKZF1, SOCS3, SMAD5, SMAD1, ACVR2A, WNT7B, HIF1A, BTG1, MAPK14, FOXG1, TGIF1, BMPR1B, BMPR1A, ACVR1	28	1.64997	7.56985e-05
GOTERM_BP_FAT	GO:0006468: protein amino acid phosphorylation	PRPF4B, NRBP1, NUAK1, RPS6KB1, TTN, PRKX, LATS2, TGFB2, MAP3K7, CSNK2A2, APP, MAP3K5, STK39, FGF2, SRPK2, SGK1, RET, PAN3, ADAM10, BCR, SGK3, ROCK1, CSNK1G1, WNK1, PRKCI, PRKCE, WEE1, PRKCB, MAP4K4, ACVR2A, MAP4K5, BAZ1B, MAPK6, PDGFRA, ROR2, RELN, MAP3K13, ACVR1, FGFR2, FGFR3, ERBB4, BMPR2, STK17A, MST4, EPHB2, IGF1R, PTK2, STK40, MAP3K2, BCL2, MAP3K1, LMTK2, CAMK2D, TNKS, PRKAA2, DYRK2, YES1, T…	83	4.89098	7.95748e-05
GOTERM_BP_FAT	GO:0032990: cell part morphogenesis	PAX6, HPRT1, EPHB2, TGFB2, ALCAM, APP, ANK3, BCL2, NUMB, ROBO2, PAFAH1B1, B3GNT2, SEMA3A, APC, RAB8A, KIF3A, NTF3, CREB1, NFASC, PCDH15, EPHA7, FOXG1, EFNA5, RELN, BMPR1B, MYH10	26	1.53212	9.55901e-05
GOTERM_BP_FAT	GO:0048812: neuron projection morphogenesis	NTF3, CREB1, NFASC, PAX6, HPRT1, TGFB2, EPHB2, ALCAM, APP, EPHA7, ANK3, BCL2, FOXG1, NUMB, ROBO2, RELN, EFNA5, PAFAH1B1, SEMA3A, B3GNT2, BMPR1B, APC, MYH10	23	1.35533	0.000184141
GOTERM_BP_FAT	GO:0006928: cell motion	NRP2, PAX6, KITLG, CDH2, MYLIP, TGFB2, EPHB2, ALCAM, EDNRB, APP, CTGF, ANK3, SEMA3C, PAFAH1B1, ROBO2, B3GNT2, SEMA3A, NR2F2, APC, RET, NTF3, NFASC, SIX4, COL5A1, ELMO1, EPHA7, HIF1A, ITGA6, VEGFA, FOXG1, TGFBR3, LRP8, EFNA5, RELN, LAMC1, BMPR1B, SRGAP1, ACVR1, MYH10	39	2.29817	0.000187144
GOTERM_MF_FAT	GO:0008270: zinc ion binding	MKRN1, LMO2, THRB, LMO3, UTRN, RBM5, RNF216, REST, MYLIP, ZNRF3, LNX1, GATA2, BRPF1, RNF141, GATA6, MDFIC, GATA3, LONRF1, MLL3, LONRF2, RNF145, CARS, PHRF1, ZNF644, RREB1, YY1, UBR1, ZDBF2, SUZ12, TRIM37, TRIM36, TRIM33, RNF139, ZZZ3, ADAMTS1, RELN, PIAS1, ST18, ADAMTS3, ANKFY1, ADAMTS5, FBXO11, ZC3H3, TSHZ3, TSHZ2, TSHZ1, ADAMTSL3, RIMS2, LIN28B, TRIM71, RIMS1, ZNF618, DIDO1, WT1, ATF2, ZNF326, …	179	10.548	0.000224934
GOTERM_BP_FAT	GO:0031175: neuron projection development	PAX6, HPRT1, EPHB2, TGFB2, ALCAM, APP, ANK3, BCL2, NUMB, ROBO2, PAFAH1B1, B3GNT2, SEMA3A, APC, MYO6, NTF3, CREB1, MAP1B, NFASC, EPHA7, FOXG1, EFNA5, RELN, BMPR1B, MYH10	25	1.47319	0.000246119
GOTERM_BP_FAT	GO:0001654: eye development	TWSG1, IKZF1, OTX2, PAX6, GLI3, COL5A1, WT1, CTNNB1, TGFB2, EPHB2, CHD7, MEIS2, MDFIC, SP3, VEGFA, NTRK2, POU2F1, NEUROD1, TGIF1, BMPR1B, APC, MYH10	22	1.29641	0.000262503
GOTERM_BP_FAT	GO:0007409: axonogenesis	NTF3, CREB1, NFASC, PAX6, TGFB2, EPHB2, ALCAM, APP, EPHA7, ANK3, BCL2, FOXG1, NUMB, ROBO2, RELN, EFNA5, PAFAH1B1, SEMA3A, B3GNT2, BMPR1B, APC, MYH10	22	1.29641	0.000352958
GOTERM_BP_FAT	GO:0016337: cell-cell adhesion	PCDHA6, PCDHA7, PCDHA8, PCDHA9, PCDHA2, PCDHA3, PCDH20, PCDHA4, PCDHA5, CLSTN1, CDH2, PCDHA1, SOX9, PCDHAC2, TGFB2, PCDHAC1, CTNNB1, VCAM1, CDH8, EZR, FAT3, CTGF, FAT4, BCL2, PCDHA11, PCDHA12, FNDC3A, PTPRC, RET, PCDH10, PCDH9, PCDH15, PCDH17, PCDH18, ROR2, BMPR1B, CDH10	36	2.12139	0.000402698
GOTERM_BP_FAT	GO:0007155: cell adhesion	PCDHA6, NRP2, PCDHA7, PCDHA8, PCDHA9, PCDHA2, PCDHA3, PCDHA4, PCDHA5, NELL2, CLSTN1, PCDHA1, VCL, TGFB2, CTNNB1, CD44, CTGF, RHOB, ROBO2, FNDC3A, RET, PCDH9, NRXN1, BTBD9, NCAM1, ROR2, RELN, VCAN, LAMC1, EDA, PCDH20, KITLG, CDH2, SOX9, PCDHAC2, PCDHAC1, CDH8, VCAM1, ALCAM, EZR, FAT3, FAT4, BCL2, PCDHA11, PCDHA12, THBS1, FN1, HAPLN1, PTPRC, PCDH10, NFASC, NLGN1, PCDH15, NID2, PCDH17, COL5A1, PCDH1…	60	3.53565	0.000490892
GOTERM_BP_FAT	GO:0022610: biological adhesion	PCDHA6, NRP2, PCDHA7, PCDHA8, PCDHA9, PCDHA2, PCDHA3, PCDHA4, PCDHA5, NELL2, CLSTN1, PCDHA1, VCL, TGFB2, CTNNB1, CD44, CTGF, RHOB, ROBO2, FNDC3A, RET, PCDH9, NRXN1, BTBD9, NCAM1, ROR2, RELN, VCAN, LAMC1, EDA, PCDH20, KITLG, CDH2, SOX9, PCDHAC2, PCDHAC1, CDH8, VCAM1, ALCAM, EZR, FAT3, FAT4, BCL2, PCDHA11, PCDHA12, THBS1, FN1, HAPLN1, PTPRC, PCDH10, NFASC, NLGN1, PCDH15, NID2, PCDH17, COL5A1, PCDH1…	60	3.53565	0.000490892
GOTERM_BP_FAT	GO:0007411: axon guidance	NTF3, PAX6, NFASC, TGFB2, EPHB2, ALCAM, APP, EPHA7, ANK3, FOXG1, EFNA5, RELN, ROBO2, SEMA3A, B3GNT2, BMPR1B, MYH10	17	1.00177	0.000682774
GOTERM_BP_FAT	GO:0045596: negative regulation of cell differentiation	TWSG1, NOG, CAV1, LMO2, FST, PPARG, DICER1, PAX6, JAG1, SOX9, GLI3, CTNNB1, EPHB2, SEMA3A, MBNL3, APC, TBX3, IGF1, DLL1, CCND1, FOXG1, TGFBR3, PBX1, ID4, CNTN4, TOB2, BMPR1A, TOB1	28	1.64997	0.000740567
GOTERM_BP_FAT	GO:0048598: embryonic morphogenesis	FGFR2, TWSG1, NOG, DICER1, BMPR2, SOBP, HOXD13, GLI3, CTNNB1, MSX2, RGMA, SPRY2, PGP, HOXA3, CHD7, POU2F1, HOXA9, ODZ4, RET, MYO6, TBX3, OTX2, PCDH15, SMAD1, SIX4, FZD6, ACVR2A, SP3, PRKAR1A, FOXG1, NEUROD1, TFAP2A, TGIF1, ROR2, SHOX, PBX1, PTCH1, ACVR1, BMPR1A	39	2.29817	0.000791555
GOTERM_BP_FAT	GO:0035295: tube development	FGFR2, FGF18, NOG, DICER1, BMPR2, HOXD13, GLI3, CTNNB1, RGMA, SPRY2, CD44, CTGF, GATA6, MDFIC, BCL2, FGF2, RET, IGF1, FZD6, HIF1A, SALL1, SP3, VEGFA, PDGFRA, TGIF1, TFAP2A, PTCH1, PBX1, NFIB, BMPR1A, ACVR1	31	1.82675	0.000892616
GOTERM_BP_FAT	GO:0042127: regulation of cell proliferation	FGF18, NOG, FGF7, PPARG, PAX6, HOXD13, GLI3, PTEN, TGFB2, CTNNB1, MYD88, MDFIC, GATA3, PDGFC, FGF2, UBE2A, ADAM10, LIFR, BTG1, JUN, FOXG1, VEGFA, PDGFRA, TGIF1, SHOX, EIF5A2, ING5, FGFR2, CAV1, FGFR3, BMPR2, KITLG, SOX9, MSX2, RPA1, HOXA3, BCL2, THBS1, APC, PTPRC, PDS5B, TBX3, BECN1, JARID2, IGF1, SMAD1, TGFBR3, PBX1, PTCH1, ID4, NR5A2, NFIB, BMPR1A, IGFBP5	54	3.18209	0.000918931
GOTERM_BP_FAT	GO:0001501: skeletal system development	FGFR2, FGF18, TWSG1, NOG, SOX5, HOXD13, SOX9, GLI3, CBFB, TGFB2, CTNNB1, PGP, CHD7, HOXA3, CTGF, HOXA9, TBX3, SMAD5, IGF1, SMAD1, SIX4, ACVR2A, HIF1A, SP3, MAPK14, PDGFRA, COL1A2, SHOX, ROR2, TFAP2A, PBX1, BMPR1B, IGFBP5, BMPR1A	34	2.00354	0.000958921
GOTERM_BP_FAT	GO:0016481: negative regulation of transcription	FOXK1, ARID4A, FST, PPARG, CBX3, ELK3, SOX9, CBFA2T2, GLI3, PDCD4, WT1, CTNNB1, CITED2, MDFIC, WWP1, POU2F1, NR2F2, FOXD1, KHDRBS1, EHMT1, IKZF1, TBX3, JARID2, FZD1, TLE4, PKIA, ID1, YWHAQ, SHOX, TGIF1, HIVEP1, HDAC9, ZFHX3	33	1.94461	0.00117815
GOTERM_BP_FAT	GO:0045667: regulation of osteoblast differentiation	ACVR2A, TWSG1, WNT7B, SMAD5, BMPR2, SMAD1, BMPR1B, CTNNB1, ACVR1, BMPR1A, APC, TOB1	12	0.70713	0.00248756
GOTERM_BP_FAT	GO:0048732: gland development	FGFR2, NOG, CAV1, TBX3, IKZF1, CREB1, PAX6, IGF1, HOXD13, NR3C1, GLI3, CITED2, IGF1R, GATA2, HOXA3, PRLR, BCL2, HOXA9, PTCH1, PBX1, EDA	21	1.23748	0.00250408
GOTERM_BP_FAT	GO:0007264: small GTPase mediated signal transduction	RALGPS2, RRAD, RASGEF1A, ARF6, RAB40B, RGL1, CDC42, RAB23, RHOB, RHOBTB1, RAPGEF4, RAB21, RAB2A, RAB8A, RAB8B, RAP2C, RAB4A, ELMO1, FAM116A, RAB32, ARF1, RRAS2, RAB22A, YWHAQ, RAB5A, RHOT1, COL1A2, RHEB, RAP1A, RAP1B, ARL8B, RAB10, SRGAP1	33	1.94461	0.00273871
GOTERM_CC_FAT	GO:0005886: plasma membrane	KCNC2, SYT1, ATP1B1, GABRB3, JAG1, CTNNB1, VCL, ATP2B1, APP, CD44, ROBO2, MAGI3, MYO6, DLL1, BASP1, PDGFRA, EFNA5, LAMC1, EDA, RAB10, ADD3, SRI, SCN1A, RALGPS2, CAV1, ERBB4, PCDH20, KCNA4, BMPR2, ARF6, CACNB4, PCDHAC2, PCDHAC1, EPHB2, SERINC3, ALCAM, PTK2, DMD, NUMB, SCN9A, PCDHA11, PCDHA12, FN1, PARD6B, RAB8A, PCDH10, PCDH15, KCTD2, PCDH17, PCDH18, EPHA3, EPHA5, LAMP1, KCTD9, LAMP2, EPHA7, ITGA6…	124	7.30701	0.00316178
GOTERM_BP_FAT	GO:0010605: negative regulation of macromolecule metabolic process	CAV1, FOXK1, ARID4A, FST, DICER1, PPARG, CBX3, ELK3, SOX9, CBFA2T2, GLI3, PDCD4, LIN28B, WT1, CTNNB1, CITED2, WWP2, MDFIC, WWP1, POU2F1, THBS1, NR2F2, FOXD1, KHDRBS1, PTPRC, EHMT1, IKZF1, TBX3, JARID2, FZD1, NDFIP2, TLE4, PKIA, ID1, JUN, BNIP3L, YWHAQ, TGIF1, SHOX, HIVEP1, HDAC9, ZFHX3, IGFBP5, EIF2C4	44	2.59281	0.00321843
GOTERM_BP_FAT	GO:0030334: regulation of cell migration	ADAM10, PAX6, IGF1, PTEN, CITED2, VCL, IGF1R, HIF1A, PTP4A1, RRAS2, BCL2, VEGFA, PDGFRA, TGFBR3, UNC5C, THBS1, FGF2, IGFBP5, APC	19	1.11962	0.00324789
GOTERM_BP_FAT	GO:0060429: epithelium development	FGFR2, RET, PPARG, FZD1, PAX6, PCDH15, JAG1, CBFA2T2, GLI3, WT1, CTNNB1, FZD6, RGMA, PGP, CD44, GATA6, JUN, POU2F3, BCL2, VEGFA, TFAP2A, TGIF1, PTCH1, PBX1	24	1.41426	0.0032966
GOTERM_BP_FAT	GO:0001568: blood vessel development	FGFR2, FGF18, CAV1, DICER1, CDH2, ELK3, WT1, CTNNB1, CITED2, TGFB2, HOXA3, CHD7, CTGF, SEMA3C, QKI, NR2F2, THBS1, FGF2, NCL, COL5A1, HIF1A, MAPK14, VEGFA, NTRK2, COL1A2, TGFBR3, ACVR1	27	1.59104	0.0033141
GOTERM_BP_FAT	GO:0008285: negative regulation of cell proliferation	ING5, NOG, CAV1, PPARG, PAX6, PTEN, GLI3, TGFB2, MSX2, GATA3, BCL2, THBS1, FGF2, APC, PDS5B, BECN1, JARID2, SMAD1, BTG1, JUN, TGIF1, TGFBR3, PTCH1, IGFBP5, NFIB	25	1.47319	0.00390219
GOTERM_BP_FAT	GO:0030509: BMP signaling pathway	MSX2, TWSG1, NOG, SMAD9, ID1, FST, BMPR2, BMPR1B, ACVR1, BMPR1A	10	0.589275	0.00396185
GOTERM_BP_FAT	GO:0016310: phosphorylation	PRPF4B, NRBP1, NUAK1, TOLLIP, RPS6KB1, TTN, PRKX, LATS2, TGFB2, MAP3K7, CSNK2A2, APP, MAP3K5, STK39, FGF2, SRPK2, SGK1, RET, PAN3, ADAM10, BCR, SGK3, ROCK1, CSNK1G1, PIK3CD, WNK1, PRKCI, PRKCE, WEE1, PRKCB, MAP4K4, ACVR2A, ATP6V1A, MAP4K5, BAZ1B, MAPK6, PDGFRA, ROR2, RELN, MAP3K13, ACVR1, FGFR2, FGFR3, ERBB4, BMPR2, STK17A, MST4, EPHB2, IGF1R, PTK2, STK40, MAP3K2, BCL2, MAP3K1, LMTK2, CAMK2D, TNK…	86	5.06777	0.0040075
GOTERM_BP_FAT	GO:0048538: thymus development	HOXA3, IKZF1, JARID2, BCL2, PBX1, SIX4, CACNB4, CTNNB1, APC	9	0.530348	0.00471804
GOTERM_BP_FAT	GO:0030900: forebrain development	TWSG1, IKZF1, CREB1, OTX2, PAX6, HPRT1, GLI3, CTNNB1, GATA2, SLC1A2, APP, FOXG1, NUMB, LRP8, PAFAH1B1, ID4, RELN, NR2F2, LHX8, NFIB, MYH10	21	1.23748	0.00559991
GOTERM_BP_FAT	GO:0060541: respiratory system development	FGFR2, FGF18, DICER1, BMPR2, GLI3, CTNNB1, SPRY2, CHD7, MDFIC, GATA6, CTGF, SP3, VEGFA, POU2F1, PDGFRA, FGF2, BMPR1A, NFIB	18	1.0607	0.00582093
GOTERM_BP_FAT	GO:0051056: regulation of small GTPase mediated signal transduction	RABGAP1, TBC1D8, KITLG, SHOC2, RASGEF1A, ARF6, ITSN1, RGL1, TBC1D15, TIAM2, EVI5, SOS2, RAPGEF4, PAFAH1B1, RASA3, RAPGEF2, FGD6, RASA1, IQSEC1, FBXO8, RASA2, NET1, ARHGEF3, DAB2IP, BCR, ARHGEF6, IGF1, TRIO, ARHGEF12, FARP1, TBC1D23, PSD, RELN	33	1.94461	0.00608725
GOTERM_BP_FAT	GO:0001944: vasculature development	FGFR2, FGF18, CAV1, DICER1, CDH2, ELK3, WT1, CTNNB1, CITED2, TGFB2, HOXA3, CHD7, CTGF, SEMA3C, QKI, NR2F2, THBS1, FGF2, NCL, COL5A1, HIF1A, MAPK14, VEGFA, NTRK2, COL1A2, TGFBR3, ACVR1	27	1.59104	0.0061661
GOTERM_BP_FAT	GO:0048514: blood vessel morphogenesis	FGFR2, FGF18, CAV1, DICER1, ELK3, CDH2, NCL, WT1, CTNNB1, TGFB2, CITED2, HIF1A, HOXA3, CTGF, MAPK14, VEGFA, NTRK2, SEMA3C, QKI, THBS1, NR2F2, FGF2, ACVR1	23	1.35533	0.00664539
GOTERM_BP_FAT	GO:0016311: dephosphorylation	PTPRC, PTPN9, SSH1, PTPN2, PTPRG, CDC14B, SYNJ1, PTPN14, DUSP10, PPM1B, PTPRO, PPP1CB, PTEN, PTPDC1, MTMR12, DUSP5, MTMR2, MTMR3, DUSP19, PPM1E, SBF2, PTP4A1, BCL2, DUSP6	24	1.41426	0.00666493
GOTERM_MF_FAT	GO:0016564: transcription repressor activity	KHDRBS1, FOXK1, IKZF1, TBX3, ARID4A, JARID2, PPARG, RUNX1T1, CBX3, TLE4, ELK3, CBFA2T2, CITED2, ID1, MDFIC, BCL11A, TGIF1, HIVEP1, HDAC9, ZFHX3, TOB1	21	1.23748	0.00759905
GOTERM_BP_FAT	GO:0045892: negative regulation of transcription, DNA-dependent	ARID4A, FOXK1, PPARG, FST, SOX9, CBFA2T2, WT1, CTNNB1, CITED2, MDFIC, NR2F2, FOXD1, EHMT1, IKZF1, TBX3, JARID2, TLE4, PKIA, ID1, YWHAQ, SHOX, TGIF1, HIVEP1, HDAC9, ZFHX3	25	1.47319	0.00767562
GOTERM_BP_FAT	GO:0045669: positive regulation of osteoblast differentiation	ACVR2A, WNT7B, SMAD5, BMPR2, SMAD1, BMPR1B, CTNNB1, ACVR1, BMPR1A	9	0.530348	0.0079075
GOTERM_BP_FAT	GO:0043010: camera-type eye development	TWSG1, IKZF1, PAX6, GLI3, WT1, CTNNB1, EPHB2, CHD7, MDFIC, SP3, VEGFA, POU2F1, NEUROD1, TGIF1, BMPR1B, MYH10, APC	17	1.00177	0.00815387
GOTERM_MF_FAT	GO:0004672: protein kinase activity	NRBP1, PRPF4B, NUAK1, RPS6KB1, TTN, PRKX, LATS2, MAP3K7, CSNK2A2, MAP3K5, STK39, SRPK2, SGK1, RET, PAN3, BCR, SGK3, ROCK1, CSNK1G1, WNK1, PRKCI, PRKCE, WEE1, PRKCB, MAP4K4, ACVR2A, CCND1, MAP4K5, BAZ1B, MAPK6, PDGFRA, ROR2, RELN, MAP3K13, ACVR1, FGFR2, FGFR3, ERBB4, BMPR2, STK17A, MST4, EPHB2, IGF1R, PTK2, STK40, MAP3K2, MAP3K1, LMTK2, CAMK2D, PRKAA2, DYRK2, YES1, CAMK2A, CSNK1A1, NLK, MET, STRAD…	76	4.47849	0.00852207
GOTERM_BP_FAT	GO:0046907: intracellular transport	ZC3H3, GRPEL2, XPO1, YWHAZ, STX7, AP1G1, MTX3, VPS54, SNX2, AP3S1, RIMS2, CLTC, RIMS1, APP, AP1S2, SRPR, BCL2, FAM53A, VPS4B, RHOB, TMED10, STAM, PAFAH1B1, SAR1B, SEC24D, NEFM, RAB8A, ACTC1, MYO6, STRADA, IPO8, ARNTL, VTI1A, YWHAG, JUN, YWHAQ, RHOT1, KPNA6, CUX1, VPS26B, SPAST, KPNA1, TOB1	43	2.53388	0.00857679
GOTERM_MF_FAT	GO:0046872: metal ion binding	SYT1, ATP1B1, NELL2, UTRN, RNF216, MYLIP, REST, ITSN1, ZNRF3, MAP3K7, ATP2B1, BRPF1, FSTL5, ZNF644, RREB1, YY1, UBR1, ZZZ3, ADAMTS1, PIAS1, ST18, ADAMTS3, ADD3, ADAMTS5, ADSS, PCDH20, RIMS2, KCNJ2, DIDO1, RIMS1, ZNF618, DMD, TNKS, LHX8, KLF5, ASXL2, PLAG1, MGAT4A, DNMT3A, IKZF2, IKZF1, SCD, KLF10, PCDH10, ESRRG, RYBP, ATP11A, PCDH15, ZNF521, PCDH17, PCDH18, PRPSAP2, ZFHX4, CBLB, ZNF217, ATP2A2, Z…	280	16.4997	0.00866708
GOTERM_BP_FAT	GO:0051172: negative regulation of nitrogen compound metabolic process	CAV1, FOXK1, ARID4A, FST, PPARG, CBX3, ELK3, SOX9, CBFA2T2, GLI3, PDCD4, WT1, CTNNB1, CITED2, MDFIC, WWP1, POU2F1, NR2F2, FOXD1, KHDRBS1, EHMT1, IKZF1, TBX3, JARID2, FZD1, TLE4, PKIA, ID1, YWHAQ, SHOX, TGIF1, HIVEP1, HDAC9, ZFHX3	34	2.00354	0.00910297
GOTERM_BP_FAT	GO:0051270: regulation of cell motion	ADAM10, PAX6, IGF1, PTEN, CITED2, VCL, IGF1R, HIF1A, PTP4A1, RRAS2, BCL2, VEGFA, PDGFRA, TGFBR3, UNC5C, SEMA3A, THBS1, FGF2, IGFBP5, APC	20	1.17855	0.00914017
GOTERM_BP_FAT	GO:0007398: ectoderm development	FGF7, NTF3, FST, PAX6, SOX9, SNAI1, COL5A1, CTNNB1, TGFB2, POU2F3, BCL2, COL1A2, PTCH1, EDA, APC, BMPR1A	16	0.94284	0.00921964
GOTERM_BP_FAT	GO:0031327: negative regulation of cellular biosynthetic process	CAV1, FOXK1, ARID4A, FST, PPARG, CBX3, ELK3, SOX9, CBFA2T2, GLI3, PDCD4, WT1, CTNNB1, CITED2, MDFIC, WWP1, POU2F1, NR2F2, FOXD1, KHDRBS1, EHMT1, IKZF1, TBX3, JARID2, FZD1, TLE4, PKIA, ID1, YWHAQ, TGIF1, SHOX, HIVEP1, HDAC9, ZFHX3, IGFBP5, EIF2C4	36	2.12139	0.00967166
GOTERM_MF_FAT	GO:0004674: protein serine/threonine kinase activity	PRPF4B, NUAK1, RPS6KB1, TTN, LATS2, PRKX, CSNK2A2, MAP3K7, MAP3K5, STK39, SRPK2, SGK1, BCR, CSNK1G1, ROCK1, SGK3, PRKCI, WNK1, PRKCE, WEE1, PRKCB, ACVR2A, MAP4K4, MAP4K5, MAPK6, MAP3K13, ACVR1, BMPR2, STK17A, MST4, STK40, MAP3K2, MAP3K1, CAMK2D, LMTK2, DYRK2, PRKAA2, CAMK2A, CSNK1A1, NLK, RAF1, TRIO, RPS6KA5, RPS6KA6, ICK, CSNK1D, MAPK14, GSK3B, CDC42BPA, TGFBR3, BMPR1B, MYLK, BMPR1A	53	3.12316	0.00975285
GOTERM_BP_FAT	GO:0030335: positive regulation of cell migration	IGF1R, ADAM10, HIF1A, BCL2, RRAS2, PTP4A1, VEGFA, PDGFRA, IGF1, THBS1, FGF2, APC	12	0.70713	0.00995297
GOTERM_BP_FAT	GO:0060485: mesenchyme development	FGFR2, NRP2, EDNRB, RET, NOG, HIF1A, BCL2, KITLG, TGFBR3, SEMA3C, SOX9, ACVR1	12	0.70713	0.00995297
GOTERM_BP_FAT	GO:0048762: mesenchymal cell differentiation	FGFR2, NRP2, EDNRB, RET, NOG, HIF1A, BCL2, KITLG, TGFBR3, SEMA3C, SOX9, ACVR1	12	0.70713	0.00995297
GOTERM_BP_FAT	GO:0010558: negative regulation of macromolecule biosynthetic process	FOXK1, ARID4A, FST, PPARG, CBX3, ELK3, SOX9, CBFA2T2, GLI3, PDCD4, WT1, CTNNB1, CITED2, MDFIC, WWP1, POU2F1, NR2F2, FOXD1, KHDRBS1, EHMT1, IKZF1, TBX3, JARID2, FZD1, TLE4, PKIA, ID1, YWHAQ, TGIF1, SHOX, HIVEP1, HDAC9, ZFHX3, IGFBP5, EIF2C4	35	2.06246	0.0103297
GOTERM_BP_FAT	GO:0000122: negative regulation of transcription from RNA polymerase II promoter	EHMT1, IKZF1, JARID2, FST, PPARG, TLE4, PKIA, WT1, CTNNB1, CITED2, ID1, MDFIC, SHOX, TGIF1, HIVEP1, NR2F2, HDAC9, FOXD1, ZFHX3	19	1.11962	0.0106481
GOTERM_MF_FAT	GO:0019899: enzyme binding	CAV1, VAPB, PRKAG2, SHOC2, CBX3, PDE3B, NBEA, CDH2, SNX3, RIMS2, DAAM1, RIMS1, CTNNB1, CUL3, CUL2, IGF1R, CUL5, DMD, BCL2, DOCK10, FMNL2, UBE2A, ADAM10, DOCK7, DOCK3, YWHAG, HIF1A, BTG1, SRGAP1	29	1.7089	0.0108598
GOTERM_BP_FAT	GO:0030324: lung development	FGFR2, FGF18, DICER1, BMPR2, GLI3, CTNNB1, SPRY2, MDFIC, GATA6, CTGF, SP3, VEGFA, PDGFRA, FGF2, BMPR1A, NFIB	16	0.94284	0.0112536
GOTERM_BP_FAT	GO:0051253: negative regulation of RNA metabolic process	ARID4A, FOXK1, PPARG, FST, SOX9, CBFA2T2, WT1, CTNNB1, CITED2, MDFIC, NR2F2, FOXD1, EHMT1, IKZF1, TBX3, JARID2, TLE4, PKIA, ID1, YWHAQ, SHOX, TGIF1, HIVEP1, HDAC9, ZFHX3	25	1.47319	0.0113701
GOTERM_MF_FAT	GO:0043167: ion binding	SYT1, ATP1B1, NELL2, UTRN, RNF216, MYLIP, REST, ITSN1, ZNRF3, ATP2B1, MAP3K7, BRPF1, FSTL5, ZNF644, RREB1, YY1, UBR1, ZZZ3, ADAMTS1, PIAS1, ST18, ADAMTS3, ADD3, ADAMTS5, ADSS, PCDH20, RIMS2, KCNJ2, DIDO1, RIMS1, ZNF618, DMD, TNKS, LHX8, KLF5, PLAG1, ASXL2, MGAT4A, DNMT3A, IKZF2, IKZF1, SCD, KLF10, PCDH10, ESRRG, RYBP, ATP11A, PCDH15, ZNF521, PCDH17, PCDH18, PRPSAP2, ZFHX4, CBLB, ZNF217, ATP2A2, Z…	283	16.6765	0.0123574
GOTERM_CC_FAT	GO:0042995: cell projection	NRP2, SYT1, ARF6, RDX, ARPC5, CDH2, GLI3, TGFB2, CTNNB1, ALCAM, ACTR3, CDC42, SLC1A2, APP, EZR, SLC1A3, ANK3, ROBO2, PAFAH1B1, NEFM, APC, RAB8A, MYO6, NFASC, PCDH15, BASP1, DPYSL2, NEDD1, HIF1A, NTRK2, RAB5A, RELN, MYH10	33	1.94461	0.0133619
GOTERM_BP_FAT	GO:0009890: negative regulation of biosynthetic process	CAV1, FOXK1, ARID4A, FST, PPARG, CBX3, ELK3, SOX9, CBFA2T2, GLI3, PDCD4, WT1, CTNNB1, CITED2, MDFIC, WWP1, POU2F1, NR2F2, FOXD1, KHDRBS1, EHMT1, IKZF1, TBX3, JARID2, FZD1, TLE4, PKIA, ID1, YWHAQ, TGIF1, SHOX, HIVEP1, HDAC9, ZFHX3, IGFBP5, EIF2C4	36	2.12139	0.0133653
GOTERM_BP_FAT	GO:0045934: negative regulation of nucleobase, nucleoside, nucleotide and nucleic acid metabolic process	FOXK1, ARID4A, FST, PPARG, CBX3, ELK3, SOX9, CBFA2T2, GLI3, PDCD4, WT1, CTNNB1, CITED2, MDFIC, WWP1, POU2F1, NR2F2, FOXD1, KHDRBS1, EHMT1, IKZF1, TBX3, JARID2, FZD1, TLE4, PKIA, ID1, YWHAQ, SHOX, TGIF1, HIVEP1, HDAC9, ZFHX3	33	1.94461	0.0133653
GOTERM_BP_FAT	GO:0030323: respiratory tube development	FGFR2, FGF18, DICER1, BMPR2, GLI3, CTNNB1, SPRY2, MDFIC, GATA6, CTGF, SP3, VEGFA, PDGFRA, FGF2, BMPR1A, NFIB	16	0.94284	0.0139931
GOTERM_MF_FAT	GO:0043169: cation binding	SYT1, ATP1B1, NELL2, UTRN, RNF216, MYLIP, REST, ITSN1, ZNRF3, MAP3K7, ATP2B1, BRPF1, FSTL5, ZNF644, RREB1, YY1, UBR1, ZZZ3, ADAMTS1, PIAS1, ST18, ADAMTS3, ADD3, ADAMTS5, ADSS, PCDH20, RIMS2, KCNJ2, DIDO1, RIMS1, ZNF618, DMD, TNKS, LHX8, KLF5, ASXL2, PLAG1, MGAT4A, DNMT3A, IKZF2, IKZF1, SCD, KLF10, PCDH10, ESRRG, RYBP, ATP11A, PCDH15, ZNF521, PCDH17, PCDH18, PRPSAP2, ZFHX4, CBLB, ZNF217, ATP2A2, Z…	281	16.5586	0.0147866
GOTERM_BP_FAT	GO:0045165: cell fate commitment	FGFR2, ERBB4, NTF3, PPARG, SMAD5, OTX2, SOX5, PAX6, SMAD1, SOX9, GLI3, CTNNB1, TGFB2, SPRY2, GATA2, SALL1, GATA3, BCL2, POU2F1, NEUROD1, FGF2	21	1.23748	0.0152001
GOTERM_BP_FAT	GO:0040012: regulation of locomotion	ADAM10, PAX6, IGF1, PTEN, CITED2, VCL, IGF1R, HIF1A, PTP4A1, RRAS2, BCL2, VEGFA, PDGFRA, TGFBR3, UNC5C, THBS1, FGF2, IGFBP5, APC	19	1.11962	0.0153221
GOTERM_MF_FAT	GO:0046332: SMAD binding	JUN, COL1A2, TGFBR3, SMAD1, BMPR1B, CTNNB1, ACVR1, BMPR1A, TOB1	9	0.530348	0.0160334
GOTERM_BP_FAT	GO:0003002: regionalization	NOG, BMPR2, PAX6, HOXD13, GLI3, CTNNB1, HOXA3, HOXA9, NR2F2, APC, KIF3A, TBX3, OTX2, DLL1, ACVR2A, SFRP2, FOXG1, MNX1, TGIF1, ROR2, NEUROD1, PTCH1, RELN, PBX1, BMPR1B, BMPR1A	26	1.53212	0.0166357
GOTERM_MF_FAT	GO:0003682: chromatin binding	ARID4A, CBX4, CBX3, TLE4, HOXD13, GLI3, CTNNB1, RPA1, CHD9, CDYL, CHD7, BAZ1B, GATA6, SP3, SMARCA5, EED, CHD2, PBRM1, TGIF1	19	1.11962	0.0174972
GOTERM_BP_FAT	GO:0009792: embryonic development ending in birth or egg hatching	FGFR2, NOG, ELL, PAX6, GLI3, TPM1, CITED2, RPA1, RGMA, GATA2, HOXA3, CHD7, GATA6, HOXA9, MYB, FOXD1, KIF3A, ADAM10, DLL1, SIX4, FZD6, ACVR2A, HIF1A, SFRP2, SP3, MNX1, PDGFRA, TGFBR3, TGIF1, ROR2, SHOX, TFAP2A, PBX1, PTCH1, ACVR1, MYH10	36	2.12139	0.0182407
GOTERM_BP_FAT	GO:0043009: chordate embryonic development	FGFR2, NOG, ELL, PAX6, GLI3, TPM1, CITED2, RPA1, RGMA, GATA2, HOXA3, CHD7, GATA6, HOXA9, MYB, FOXD1, KIF3A, ADAM10, DLL1, SIX4, FZD6, ACVR2A, HIF1A, SFRP2, SP3, MNX1, PDGFRA, TGFBR3, TGIF1, ROR2, SHOX, TFAP2A, PBX1, PTCH1, ACVR1, MYH10	36	2.12139	0.0182407
GOTERM_MF_FAT	GO:0060589: nucleoside-triphosphatase regulator activity	GRPEL2, RALGPS2, RABGAP1, TBC1D8, RASGEF1A, RIMS2, ITSN1, RIMS1, RGL1, TBC1D15, EVI5, TIAM2, SOS2, RAPGEF4, DOCK10, RASA3, RAPGEF2, FGD6, FBXO8, RASA1, IQSEC1, RASA2, NET1, ARHGEF3, DAB2IP, BCR, ARHGEF6, NF1, TRIO, DOCK7, ARHGEF12, DOCK3, FARP1, MAP4K4, MAP4K5, TBC1D23, PSD, JUN, CDC42BPA, SRGAP1	40	2.3571	0.0193587
GOTERM_MF_FAT	GO:0030695: GTPase regulator activity	RALGPS2, RABGAP1, TBC1D8, RASGEF1A, RIMS2, ITSN1, RIMS1, RGL1, TBC1D15, EVI5, TIAM2, SOS2, RAPGEF4, DOCK10, RASA3, RAPGEF2, FGD6, FBXO8, RASA1, IQSEC1, RASA2, NET1, ARHGEF3, DAB2IP, BCR, ARHGEF6, NF1, TRIO, DOCK7, ARHGEF12, DOCK3, FARP1, MAP4K4, MAP4K5, TBC1D23, PSD, JUN, CDC42BPA, SRGAP1	39	2.29817	0.0195154
GOTERM_MF_FAT	GO:0005085: guanyl-nucleotide exchange factor activity	ARHGEF3, RALGPS2, BCR, ARHGEF6, TRIO, RASGEF1A, DOCK7, ITSN1, ARHGEF12, FARP1, DOCK3, RGL1, PSD, TIAM2, SOS2, RAPGEF4, RAPGEF2, DOCK10, FGD6, IQSEC1, FBXO8, NET1	22	1.29641	0.019781
GOTERM_BP_FAT	GO:0048568: embryonic organ development	FGFR2, NOG, SOBP, GLI3, CITED2, SPRY2, GATA2, CHD7, HOXA3, MYB, FOXD1, MYO6, OTX2, PCDH15, SIX4, FZD6, HIF1A, SP3, FOXG1, VEGFA, SHOX, ROR2, TFAP2A, NEUROD1, PBX1	25	1.47319	0.0204799
GOTERM_BP_FAT	GO:0009953: dorsal/ventral pattern formation	NOG, KIF3A, OTX2, PAX6, GLI3, CTNNB1, FOXG1, MNX1, TGIF1, PTCH1, BMPR1B, APC, BMPR1A	13	0.766058	0.0211459
GOTERM_BP_FAT	GO:0008104: protein localization	GRPEL2, XPO1, AP1G1, CHMP4B, PPARG, PAX6, AP3S1, NBEA, CLTC, CTNNB1, CDC42, AP1S2, SRPR, ATG7, RAB23, FAM53A, STAM, SAR1B, SEC24D, RAB21, MYO6, RAB4A, IPO8, ARNTL, VTI1A, ZDHHC17, JUN, RAB5A, KPNA6, RAB10, EIF5A2, KPNA1, CAV1, YWHAZ, STX7, MTX3, SNX2, ARF6, RDX, RIMS2, RIMS1, RAB40B, TNKS, SEC61A2, RAB2A, RAB8A, RAB8B, STRADA, RAB32, YWHAG, RAB22A, YWHAQ, TOB1	53	3.12316	0.0211507
GOTERM_BP_FAT	GO:0007156: homophilic cell adhesion	PCDHA6, PCDHA7, PCDHA8, PCDHA9, PCDHA2, PCDHA3, PCDH20, PCDHA4, PCDHA5, CLSTN1, CDH2, PCDHA1, PCDHAC2, PCDHAC1, CDH8, FAT3, FAT4, PCDHA11, PCDHA12, RET, PCDH10, PCDH9, PCDH15, PCDH17, PCDH18, CDH10	25	1.47319	0.0232776
GOTERM_BP_FAT	GO:0008544: epidermis development	FGF7, NTF3, FST, PAX6, SOX9, SNAI1, COL5A1, TGFB2, POU2F3, BCL2, COL1A2, PTCH1, EDA, APC	14	0.824985	0.0234763
GOTERM_BP_FAT	GO:0007389: pattern specification process	NOG, FST, BMPR2, PAX6, HOXD13, GLI3, CTNNB1, CITED2, HOXA3, SOSTDC1, HOXA9, NR2F2, APC, KIF3A, TBX3, OTX2, DLL1, ACVR2A, SFRP2, VEGFA, FOXG1, MNX1, NEUROD1, TGIF1, ROR2, PTCH1, RELN, PBX1, BMPR1B, BMPR1A, ACVR1	31	1.82675	0.0244542
GOTERM_BP_FAT	GO:0060284: regulation of cell development	NOG, TBX3, SOX5, PAX6, DLL1, EPHB2, YWHAG, BCL2, FOXG1, TGIF1, TGFBR3, PBX1, CNTN4, ID4, SEMA3A, MBNL3, FGF2, NEFM, BMPR1A	19	1.11962	0.0253205
GOTERM_BP_FAT	GO:0016192: vesicle-mediated transport	STX7, SNAP91, AP1G1, VPS54, AP3S1, ARF6, CLTC, CTNNB1, APP, PICALM, AP1S2, VPS4B, TMED10, RHOB, SAR1B, THBS1, SEC24D, RAB2A, RAB8A, MYO6, STX2, GOLT1B, ELMO1, ARF1, TFRC, GRIA1, RAB22A, RAB5A, LRP8, CUX1, VAMP1, SPAST, MYH10	33	1.94461	0.0255465
GOTERM_BP_FAT	GO:0014031: mesenchymal cell development	NRP2, EDNRB, RET, NOG, HIF1A, BCL2, KITLG, TGFBR3, SEMA3C, SOX9, ACVR1	11	0.648203	0.025672
GOTERM_MF_FAT	GO:0016881: acid-amino acid ligase activity	HECW1, UBE2A, GCLC, HECW2, TMEM189-UBE2V1, UBE3A, UBE2J1, UBE2V2, UBE3C, MYLIP, UBR1, UBE2Q2, UBE2R2, UBE2D2, WWP2, NEDD4, WWP1, HECTD2, UBE2W, SIAH1, NEDD4L, UBE2E1, FBXO11	23	1.35533	0.0256873
GOTERM_MF_FAT	GO:0004721: phosphoprotein phosphatase activity	PTPRC, PTPN9, SSH1, CTDSPL, PTPN2, PTPRG, CDC14B, PTPN14, DUSP10, PPM1B, PTPRO, PPP1CB, PTEN, PTPDC1, CTDSPL2, DUSP5, MTMR2, MTMR3, DUSP19, PPM1E, PTP4A1, PPP3CA, UBLCP1, DUSP6	24	1.41426	0.0266052
GOTERM_BP_FAT	GO:0007169: transmembrane receptor protein tyrosine kinase signaling pathway	FGFR2, RET, FGFR3, ERBB4, PTPN2, MET, BMPR2, RAF1, RPE65, EPHA3, EPHB2, EPHA5, IGF1R, PTK2, GRB10, EPHA7, PRLR, CTGF, VEGFA, NTRK2, PDGFRA, ROR2, PDGFC, ANGPT1	24	1.41426	0.0275234
GOTERM_BP_FAT	GO:0003006: reproductive developmental process	NOG, TBX3, YY1, FST, SMAD5, KITLG, HOXD13, RPS6KB1, SOX9, WT1, CITED2, IGF1R, ACVR2A, CHD7, BCL2, VEGFA, PDGFRA, ROR2, PAFAH1B1, BMPR1B, LHX8, FNDC3A, ACVR1, BMPR1A	24	1.41426	0.0275234
GOTERM_BP_FAT	GO:0019941: modification-dependent protein catabolic process	USP7, RAD23B, TMEM189-UBE2V1, UBE2V2, UBE3C, EDEM1, UBE2R2, CUL3, CYLD, CUL2, CUL5, WWP2, WWP1, ATG7, USP38, USP12, RNF11, NEDD4L, USP32, FBXO8, USP13, UBE2A, SOCS3, USP28, SIAH3, USP47, SIAH1, USP48, USP22	29	1.7089	0.0279684
GOTERM_BP_FAT	GO:0043632: modification-dependent macromolecule catabolic process	USP7, RAD23B, TMEM189-UBE2V1, UBE2V2, UBE3C, EDEM1, UBE2R2, CUL3, CYLD, CUL2, CUL5, WWP2, WWP1, ATG7, USP38, USP12, RNF11, NEDD4L, USP32, FBXO8, USP13, UBE2A, SOCS3, USP28, SIAH3, USP47, SIAH1, USP48, USP22	29	1.7089	0.0279684
GOTERM_MF_FAT	GO:0046914: transition metal ion binding	UTRN, RNF216, REST, MYLIP, ZNRF3, BRPF1, ZNF644, RREB1, YY1, UBR1, ZZZ3, ADAMTS1, PIAS1, ST18, ADAMTS3, ADAMTS5, RIMS2, RIMS1, DIDO1, ZNF618, DMD, TNKS, LHX8, ASXL2, PLAG1, KLF5, DNMT3A, IKZF2, IKZF1, KLF10, SCD, ESRRG, RYBP, ZNF521, CBLB, ZFHX4, ZNF217, ZFHX3, RERE, TLL1, SH3RF1, ZNF536, PPARA, PPARG, TMEM161B, SOBP, ZEB2, GLI3, ZBTB37, NR2F2, MBLAC2, ZCCHC11, ADAM10, ZDHHC7, MICAL3, ADNP, RNF17…	196	11.5498	0.0284549
GOTERM_BP_FAT	GO:0051272: positive regulation of cell motion	IGF1R, ADAM10, HIF1A, BCL2, RRAS2, PTP4A1, VEGFA, PDGFRA, IGF1, THBS1, FGF2, APC	12	0.70713	0.0299778
GOTERM_BP_FAT	GO:0040017: positive regulation of locomotion	IGF1R, ADAM10, HIF1A, BCL2, RRAS2, PTP4A1, VEGFA, PDGFRA, IGF1, THBS1, FGF2, APC	12	0.70713	0.0299778
GOTERM_BP_FAT	GO:0021675: nerve development	HOXA3, CHD7, SLC1A3, NTF3, MNX1, GLI3, EPHB2	7	0.412493	0.0300797
GOTERM_BP_FAT	GO:0030029: actin filament-based process	ACTB, FMNL2, ACTC1, MYO6, ROCK1, EPB41, CAPZA1, PCDH15, ARF6, FHDC1, DAAM1, ELMO1, ACTG1, CDC42, FMN2, PFN2, EZR, BCL2, PAFAH1B1, ABL2, MYH10	20	1.17855	0.0337988
GOTERM_CC_FAT	GO:0030424: axon	NRP2, MYO6, NFASC, DPYSL2, TGFB2, ALCAM, APP, SLC1A2, ANK3, NTRK2, ROBO2, NEFM, MYH10, APC	14	0.824985	0.0341198
GOTERM_BP_FAT	GO:0030036: actin cytoskeleton organization	ACTB, FMNL2, ACTC1, ROCK1, EPB41, CAPZA1, PCDH15, ARF6, FHDC1, DAAM1, ELMO1, ACTG1, CDC42, FMN2, PFN2, EZR, BCL2, PAFAH1B1, ABL2, MYH10	19	1.11962	0.0350044
GOTERM_BP_FAT	GO:0001932: regulation of protein amino acid phosphorylation	PTPRC, CAV1, SOCS3, PRKAG2, KITLG, IGF1, PDCD4, ACVR2A, CCND1, PRKAR2A, JUN, BCL2, PRKAR1A, PDGFC, RAPGEF4, FGF2, BMPR1A	17	1.00177	0.0360652
GOTERM_BP_FAT	GO:0045637: regulation of myeloid cell differentiation	ACVR2A, HIF1A, IKZF1, LMO2, MAPK14, KITLG, JAG1, TOB2, CTNNB1, APC	10	0.589275	0.0361611
GOTERM_BP_FAT	GO:0006605: protein targeting	XPO1, GRPEL2, YWHAZ, MYO6, MTX3, STRADA, ARNTL, YWHAG, SRPR, JUN, YWHAQ, FAM53A, KPNA6, KPNA1, TOB1	15	0.883913	0.0362706
GOTERM_BP_FAT	GO:0015031: protein transport	GRPEL2, XPO1, YWHAZ, STX7, AP1G1, MTX3, CHMP4B, PPARG, SNX2, AP3S1, ARF6, RIMS2, CLTC, RIMS1, RAB40B, AP1S2, SRPR, ATG7, FAM53A, RAB23, STAM, SAR1B, SEC24D, RAB21, SEC61A2, RAB2A, RAB8A, RAB8B, MYO6, RAB4A, STRADA, IPO8, ARNTL, VTI1A, RAB32, ZDHHC17, YWHAG, JUN, RAB22A, YWHAQ, RAB5A, KPNA6, RAB10, EIF5A2, KPNA1, TOB1	46	2.71067	0.0382809
GOTERM_BP_FAT	GO:0045184: establishment of protein localization	GRPEL2, XPO1, YWHAZ, STX7, AP1G1, MTX3, CHMP4B, PPARG, SNX2, AP3S1, ARF6, RIMS2, CLTC, RIMS1, RAB40B, AP1S2, SRPR, ATG7, FAM53A, RAB23, STAM, SAR1B, SEC24D, RAB21, SEC61A2, RAB2A, RAB8A, RAB8B, MYO6, RAB4A, STRADA, IPO8, ARNTL, VTI1A, RAB32, ZDHHC17, YWHAG, JUN, RAB22A, YWHAQ, RAB5A, KPNA6, RAB10, EIF5A2, KPNA1, TOB1	46	2.71067	0.0382809
GOTERM_BP_FAT	GO:0042325: regulation of phosphorylation	CAV1, PRKAG2, KITLG, PDCD4, SPRY4, SPRY2, CDC42, APP, PRKAR2A, BCL2, RAPGEF4, PDGFC, THBS1, FGF2, PTPRC, SOCS3, MET, STRADA, IGF1, PKIA, ACVR2A, MAP4K4, CCND1, PRLR, JUN, PRKAR1A, RELN, LRP8, BMPR1A	29	1.7089	0.038513
GOTERM_BP_FAT	GO:0032268: regulation of cellular protein metabolic process	CAV1, PRKAG2, KITLG, IGF2BP3, PDCD4, APP, PRKAR2A, BCL2, QKI, RAPGEF4, PDGFC, THBS1, FGF2, PTPRC, SOCS3, IREB2, NDFIP2, IGF1, EIF4G2, ACVR2A, CCND1, JUN, PRKAR1A, RNF139, EIF5A2, EIF2C4, BMPR1A, IGFBP5	28	1.64997	0.0416236
GOTERM_BP_FAT	GO:0050678: regulation of epithelial cell proliferation	NOG, FGF7, MDFIC, VEGFA, PAX6, TGFBR3, IGF1, PTCH1, FGF2, BMPR1A, APC	11	0.648203	0.042478
GOTERM_MF_FAT	GO:0008092: cytoskeletal protein binding	ABLIM1, MYO5A, VAPB, CALD1, CAPZA1, RDX, MYLIP, FHDC1, DAAM1, TPM1, SDC2, VCL, ACTR3, PFN2, EZR, DMD, PAFAH1B1, AFAP1, FMNL2, ACTC1, MYO6, EPB41, MAP1B, FSCN1, FLNB, FARP1, GMFB, FMN2, CFL2, TMOD3, SPTBN1, MAPRE2, WDR1, ARL8B, SPAST, MYH10, CALM1	37	2.18032	0.0431833
GOTERM_MF_FAT	GO:0043565: sequence-specific DNA binding	PPARA, FOXK1, THRB, PPARG, FOXK2, PAX6, HOXD13, ZEB2, HDX, GLI3, GATA2, FLI1, MDFIC, GATA6, GATA3, NFIL3, NR2F2, PITX2, SATB2, OTX2, ADNP, TLE4, SIX4, NCL, JUN, FOXG1, MNX1, SHOX, TGIF1, TSHZ3, TSHZ2, TSHZ1, NR3C2, ELK3, NR3C1, SOX9, MEIS1, ATF1, ATF2, MSX2, MEIS2, HOXA3, ELK4, NR1D2, POU2F3, POU2F1, HNRNPD, HOXA9, ETV1, ETV6, LHX8, FOXD1, IKZF1, TBX3, CREB1, ESRRG, CREB5, NR4A3, MAFK, ZFHX4, DR1…	68	4.00707	0.0445847
GOTERM_CC_FAT	GO:0044451: nucleoplasm part	ING5, ING3, E2F5, ARID4A, ELL, E2F8, INTS2, CDC73, CNOT7, GLI3, CTNNB1, RPA1, GATA6, POU2F3, POU2F1, HOXA9, TFDP1, MYO6, SMAD9, IKZF1, SMAD7, CREB1, SMAD6, TAF4B, SMAD5, SMAD1, MED13, ARNTL, PPP1CB, ELL2, JUN, PBX1, PBX3, HDAC9, ZFHX3, CLOCK	36	2.12139	0.0455004
GOTERM_BP_FAT	GO:0042476: odontogenesis	PGP, ITGA6, SOSTDC1, FST, PDGFRA, LHX8, EDA, GLI3, CTNNB1, BMPR1A	10	0.589275	0.0477249
GOTERM_BP_FAT	GO:0042475: odontogenesis of dentine-containing tooth	PGP, ITGA6, SOSTDC1, FST, PDGFRA, LHX8, EDA, GLI3, CTNNB1, BMPR1A	10	0.589275	0.0477249
