# Supplementary material for: Impact of the Genetic Background on the Composition of the Chicken Plasma MiRNome in Response to a Stress
Source: PLoS One. 2014 Dec 4;9(12):e114598. doi: 10.1371/journal.pone.0114598 (PMC4256448; doi:10.1371/journal.pone.0114598)
Supplement: Table S6 — Cluster into functional groups of overrepresented GO terms identified in the Line comparison. (XLSX) [file pone.0114598.s008.xlsx]

## Sheet: Feuil1
Annotation Cluster 1	Enrichment Score: 4.843061557954159
Database	GO Term	Genes	Count	%	Pvalue (FDR)
GOTERM_BP_FAT	GO:0051270: regulation of cell motion	ADAM10, NRP1, TBX5, PAX6, PTEN, CITED2, IGF1R, LAMA4, CXCR4, BCL2, VEGFA, PDGFRA, ADAM17, TGFBR3, SEMA3A, IGFBP5, APC	17	2.07824	0.00123385
GOTERM_BP_FAT	GO:0030334: regulation of cell migration	ADAM10, TBX5, PAX6, PTEN, CITED2, IGF1R, LAMA4, CXCR4, BCL2, VEGFA, PDGFRA, TGFBR3, APC, IGFBP5	14	1.71149	0.00523026
GOTERM_BP_FAT	GO:0040012: regulation of locomotion	ADAM10, TBX5, PAX6, PTEN, CITED2, IGF1R, LAMA4, CXCR4, BCL2, VEGFA, PDGFRA, TGFBR3, APC, IGFBP5	14	1.71149	0.0126876
Annotation Cluster 2	Enrichment Score: 4.6237685542583025
Database	GO Term	Genes	Count	%	Pvalue (FDR)
GOTERM_BP_FAT	GO:0045449: regulation of transcription	MEF2A, E2F5, FOXK1, THRB, ARID4A, FOXK2, MITF, PAX6, ZEB2, PAX3, CBFA2T2, HOXD10, CITED2, BZW1, MIER1, TARDBP, WWP1, PDE8B, NFIL3, NR2F2, SERTAD2, KHDRBS1, SATB2, MYO6, RREB1, SOX11, ESR1, TLE4, GTF2H5, MED13, ARNTL, MXD1, RBBP7, HMGA2, PROX1, PPARGC1A, PKIA, AHR, MYCN, UBE2N, MNX1, EDA, CLOCK, ZFP161, CAMTA1, TSHZ2, LCORL, IRX1, SOX5, MYBL1, ELK3, LIN28B, MSX2, NPAS2, MEIS2, HAND2, DMD, POU2F3, …	91	11.1247	0.000781833
GOTERM_MF_FAT	GO:0030528: transcription regulator activity	MEF2A, ARID4A, FOXK1, THRB, E2F5, FOXK2, MITF, PAX6, ZEB2, PAX3, CBFA2T2, HOXD10, CITED2, MED26, PDE8B, NFIL3, NR2F2, SERTAD2, KHDRBS1, SATB2, SSBP2, ESR1, TLE4, ARNTL, MED13, MXD1, RBBP7, PROX1, PPARGC1A, AHR, MYCN, ELL2, MNX1, CLOCK, CAMTA1, TSHZ2, LCORL, IRX1, SOX5, MYBL1, ELK3, MSX2, NPAS2, MEIS2, HAND2, BCL2, POU2F3, BCL11A, HOXA10, POU2F1, TFDP2, NFATC3, NFATC1, MAF, IKZF2, JARID2, TBX5, SM…	71	8.67971	0.00755103
GOTERM_BP_FAT	GO:0051252: regulation of RNA metabolic process	MEF2A, ARID4A, FOXK1, THRB, E2F5, FOXK2, MITF, PAX6, ZEB2, PAX3, CBFA2T2, HOXD10, CITED2, PDE8B, NFIL3, NR2F2, SERTAD2, SATB2, MYO6, ESR1, TLE4, ARNTL, MBNL1, MED13, HMGA2, RBBP7, PPARGC1A, PKIA, AHR, MYCN, MNX1, CLOCK, TSHZ2, IRX1, SOX5, ELK3, LIN28B, MSX2, NPAS2, MEIS2, POU2F3, HOXA10, TFDP2, POU2F1, NFATC3, MLLT3, NFATC1, BMP4, MAF, IKZF2, JARID2, TBX5, SMAD5, ESRRG, TEAD1, CREB5, SMAD1, MED13…	67	8.19071	0.00933115
GOTERM_BP_FAT	GO:0006355: regulation of transcription, DNA-dependent	MEF2A, ARID4A, FOXK1, THRB, E2F5, FOXK2, MITF, PAX6, ZEB2, PAX3, CBFA2T2, HOXD10, CITED2, PDE8B, NFIL3, NR2F2, SERTAD2, SATB2, MYO6, ESR1, TLE4, ARNTL, MED13, HMGA2, RBBP7, PPARGC1A, PKIA, AHR, MYCN, MNX1, CLOCK, TSHZ2, IRX1, SOX5, ELK3, LIN28B, MSX2, NPAS2, MEIS2, POU2F3, HOXA10, TFDP2, POU2F1, NFATC3, MLLT3, NFATC1, BMP4, MAF, IKZF2, JARID2, TBX5, SMAD5, ESRRG, TEAD1, CREB5, SMAD1, MED13L, MAFK…	66	8.06846	0.00942587
GOTERM_MF_FAT	GO:0003677: DNA binding	MEF2A, HMGN2, E2F5, FOXK1, THRB, ARID4A, HP1BP3, MITF, FOXK2, PAX6, ZEB2, PAX3, CBFA2T2, HOXD10, CITED2, SLK, MIER1, MED26, TARDBP, H2AFZ, NFIL3, NR2F2, LBR, SATB2, SSBP2, RREB1, SOX11, HNRNPA2B1, ESR1, TLE4, GTF2H5, ARNTL, HMGA2, PROX1, PPARGC1A, NCL, C14ORF43, AHR, MYCN, MNX1, ZZZ3, SMARCA1, LCOR, CLOCK, ZFP161, SMARCAD1, ZFAND5, BTAF1, TSHZ2, LCORL, IRX1, SOX5, SOX6, MYBL1, ELK3, LIN28B, MSX2,…	87	10.6357	0.00757581
GOTERM_BP_FAT	GO:0006350: transcription	MEF2A, LCORL, E2F5, THRB, PAX6, CDC73, MYBL1, PAX3, HOXD10, BZW1, NPAS2, HAND2, MIER1, MED26, TARDBP, POU2F1, NR2F2, NFIL3, PLAG1, MAF, TAF2, KHDRBS1, RREB1, SOX11, TBX5, SMAD5, ESRRG, ESR1, SMAD1, ARNTL, GTF2H5, MAFK, RBBP7, PROX1, FOXP1, AHR, ELL2, ZFHX4, PAPOLA, SP3, CLOCK, ZFP161, NFIA	43	5.25672	0.0124752
Annotation Cluster 3	Enrichment Score: 4.149998544471031
Database	GO Term	Genes	Count	%	Pvalue (FDR)
GOTERM_BP_FAT	GO:0001944: vasculature development	BMP4, ZFAND5, CAV1, NRP1, TGFBR2, DICER1, ELK3, ITGA4, CDH2, NCL, PROX1, COL5A1, TGFB2, CITED2, NOTCH1, CXCR4, VEGFA, COL1A2, SEMA3C, TGFBR3, NR2F2	21	2.56724	0.00120967
GOTERM_BP_FAT	GO:0001568: blood vessel development	BMP4, CAV1, NRP1, TGFBR2, DICER1, ELK3, CDH2, ITGA4, NCL, COL5A1, TGFB2, CITED2, NOTCH1, CXCR4, VEGFA, COL1A2, SEMA3C, TGFBR3, NR2F2	19	2.32274	0.00494625
GOTERM_BP_FAT	GO:0006928: cell motion	NRP2, ZFAND5, RET, VAV3, NRP1, KIF5C, PAX6, ITGA4, CDH2, COL5A1, TGFB2, ALCAM, BDNF, CXCR4, VEGFA, TGFBR3, ADAM17, SEMA3C, ROBO2, SEMA3A, NR2F2, SRGAP1, APC	23	2.81174	0.00915517
GOTERM_BP_FAT	GO:0048514: blood vessel morphogenesis	BMP4, CAV1, NRP1, TGFBR2, DICER1, CDH2, ITGA4, ELK3, NCL, TGFB2, CITED2, NOTCH1, CXCR4, VEGFA, SEMA3C, NR2F2	16	1.95599	0.0112302
GOTERM_BP_FAT	GO:0048870: cell motility	NRP2, ZFAND5, RET, VAV3, NRP1, PAX6, ITGA4, CDH2, COL5A1, TGFB2, CXCR4, VEGFA, SEMA3C, ADAM17, TGFBR3, NR2F2, SRGAP1, APC	18	2.20049	0.0264711
GOTERM_BP_FAT	GO:0051674: localization of cell	NRP2, ZFAND5, RET, VAV3, NRP1, PAX6, ITGA4, CDH2, COL5A1, TGFB2, CXCR4, VEGFA, SEMA3C, ADAM17, TGFBR3, NR2F2, SRGAP1, APC	18	2.20049	0.0264711
GOTERM_BP_FAT	GO:0016477: cell migration	NRP2, ZFAND5, RET, VAV3, NRP1, PAX6, CDH2, ITGA4, COL5A1, TGFB2, CXCR4, VEGFA, SEMA3C, TGFBR3, NR2F2, SRGAP1, APC	17	2.07824	0.037973
Annotation Cluster 4	Enrichment Score: 3.827933644211239
Database	GO Term	Genes	Count	%	Pvalue (FDR)
GOTERM_BP_FAT	GO:0008544: epidermis development	FGF7, PAX6, SNAI1, COL5A1, TGFB2, NOTCH1, POU2F3, BCL2, PSEN2, COL1A2, PTCH1, EDA, APC	13	1.58924	0.00148318
GOTERM_BP_FAT	GO:0007398: ectoderm development	FGF7, PAX6, SNAI1, COL5A1, TGFB2, NOTCH1, POU2F3, BCL2, PSEN2, COL1A2, PTCH1, EDA, APC	13	1.58924	0.00475943
GOTERM_BP_FAT	GO:0048730: epidermis morphogenesis	NOTCH1, FGF7, BCL2, COL1A2, SNAI1, TGFB2	6	0.733496	0.0271212
GOTERM_BP_FAT	GO:0001942: hair follicle development	NOTCH1, FGF7, BCL2, PSEN2, EDA, SNAI1, TGFB2, APC	8	0.977995	0.0310422
GOTERM_BP_FAT	GO:0022404: molting cycle process	NOTCH1, FGF7, BCL2, PSEN2, EDA, SNAI1, TGFB2, APC	8	0.977995	0.0310422
GOTERM_BP_FAT	GO:0022405: hair cycle process	NOTCH1, FGF7, BCL2, PSEN2, EDA, SNAI1, TGFB2, APC	8	0.977995	0.0310422
GOTERM_BP_FAT	GO:0042303: molting cycle	NOTCH1, FGF7, BCL2, PSEN2, EDA, SNAI1, TGFB2, APC	8	0.977995	0.0310422
GOTERM_BP_FAT	GO:0042633: hair cycle	NOTCH1, FGF7, BCL2, PSEN2, EDA, SNAI1, TGFB2, APC	8	0.977995	0.0310422
Annotation Cluster 5	Enrichment Score: 3.5426252886862293
Database	GO Term	Genes	Count	%	Pvalue (FDR)
GOTERM_BP_FAT	GO:0010604: positive regulation of macromolecule metabolic process	MEF2A, FOXK1, PRKAG2, MITF, PAX6, SOX5, CITED2, IGF1R, MEIS2, BCL2, POU2F3, POU2F1, SERTAD2, APC, BMP4, PTPRC, MYO6, IKZF2, TBX5, SMAD5, ESRRG, NDFIP2, MSTN, SMAD1, ARNTL, PPARGC1A, AHR, UBE2N, ACVR2A, CCND1, NOTCH1, YWHAH, PDGFRA, EIF5A2, CLOCK, NFIA	36	4.40098	0.00945138
GOTERM_BP_FAT	GO:0051173: positive regulation of nitrogen compound metabolic process	MEF2A, FOXK1, MITF, PAX6, SOX5, CITED2, IGF1R, MEIS2, POU2F3, POU2F1, PTX3, SERTAD2, BMP4, PTPRC, MYO6, IKZF2, TBX5, SMAD5, ESRRG, MSTN, SMAD1, ARNTL, PPARGC1A, AHR, UBE2N, NOTCH1, YWHAH, PDGFRA, CLOCK, NFIA	30	3.66748	0.0203842
GOTERM_BP_FAT	GO:0045935: positive regulation of nucleobase, nucleoside, nucleotide and nucleic acid metabolic process	MEF2A, FOXK1, MITF, PAX6, SOX5, CITED2, IGF1R, MEIS2, POU2F3, POU2F1, SERTAD2, BMP4, PTPRC, MYO6, IKZF2, TBX5, SMAD5, ESRRG, MSTN, SMAD1, ARNTL, PPARGC1A, AHR, UBE2N, NOTCH1, YWHAH, PDGFRA, CLOCK, NFIA	29	3.54523	0.026446
GOTERM_BP_FAT	GO:0006357: regulation of transcription from RNA polymerase II promoter	FOXK1, MITF, PAX6, SOX5, CITED2, MEIS2, POU2F3, POU2F1, NR2F2, BMP4, MYO6, IKZF2, JARID2, TBX5, SMAD5, TLE4, SMAD1, MED13, ARNTL, RBBP7, MED13L, PPARGC1A, PKIA, AHR, NOTCH1, HIVEP1, CLOCK, NFIA	28	3.42298	0.026824
GOTERM_BP_FAT	GO:0031328: positive regulation of cellular biosynthetic process	MEF2A, FOXK1, MITF, PAX6, SOX5, CITED2, IGF1R, MEIS2, POU2F3, POU2F1, PTX3, SERTAD2, BMP4, MYO6, IKZF2, TBX5, SMAD5, ESRRG, MSTN, SMAD1, ARNTL, PPARGC1A, AHR, NOTCH1, YWHAH, PDGFRA, EIF5A2, CLOCK, NFIA	29	3.54523	0.0494825
GOTERM_BP_FAT	GO:0009891: positive regulation of biosynthetic process	MEF2A, FOXK1, MITF, PAX6, SOX5, CITED2, IGF1R, MEIS2, POU2F3, POU2F1, PTX3, SERTAD2, BMP4, MYO6, IKZF2, TBX5, SMAD5, ESRRG, MSTN, SMAD1, ARNTL, PPARGC1A, AHR, NOTCH1, YWHAH, PDGFRA, EIF5A2, CLOCK, NFIA	29	3.54523	0.0495487
Annotation Cluster 6	Enrichment Score: 3.494341690130704
Database	GO Term	Genes	Count	%	Pvalue (FDR)
GOTERM_CC_FAT	GO:0005581: collagen	COL4A1, COL3A1, COL1A2, COL24A1, COL5A2, COL5A1, COL4A5	7	0.855746	0.0421825
GOTERM_MF_FAT	GO:0005201: extracellular matrix structural constituent	COL4A1, FBN1, COL3A1, COL1A2, COL24A1, COL5A2, COL5A1, COL4A5	8	0.977995	0.0211258
GOTERM_CC_FAT	GO:0005578: proteinaceous extracellular matrix	HAPLN1, COL4A1, ADAMTSL3, FBN1, COL3A1, NTN4, NTNG1, MMP16, COL5A2, COL5A1, COL4A5, OGN, LAMA4, GPC6, COL1A2, VCAN, ADAMTS1, COL24A1, ADAMTS5, FN1	20	2.44499	0.0488989
GOTERM_CC_FAT	GO:0031012: extracellular matrix	HAPLN1, COL4A1, ADAMTSL3, FBN1, COL3A1, NTN4, NTNG1, MMP16, COL5A2, COL5A1, COL4A5, OGN, LAMA4, GPC6, COL1A2, VCAN, ADAMTS1, COL24A1, ADAMTS5, FN1	20	2.44499	0.0650623
Annotation Cluster 7	Enrichment Score: 3.345085752459003
Database	GO Term	Genes	Count	%	Pvalue (FDR)
GOTERM_BP_FAT	GO:0006928: cell motion	NRP2, ZFAND5, RET, VAV3, NRP1, KIF5C, PAX6, ITGA4, CDH2, COL5A1, TGFB2, ALCAM, BDNF, CXCR4, VEGFA, TGFBR3, ADAM17, SEMA3C, ROBO2, SEMA3A, NR2F2, SRGAP1, APC	23	2.81174	0.00915517
GOTERM_BP_FAT	GO:0031175: neuron projection development	MYO6, NRP1, MAP1B, KIF5C, PAX6, TGFB2, ALCAM, NOTCH1, BDNF, CXCR4, BCL2, ROBO2, SEMA3A, APC	14	1.71149	0.0299968
GOTERM_BP_FAT	GO:0048666: neuron development	RET, MYO6, NRP1, MAP1B, KIF5C, PAX6, TGFB2, ALCAM, NOTCH1, BDNF, CXCR4, BCL2, VEGFA, ROBO2, SEMA3A, APC	16	1.95599	0.0497278
GOTERM_BP_FAT	GO:0000904: cell morphogenesis involved in differentiation	NRP1, KIF5C, PAX6, PROX1, TGFB2, ALCAM, NOTCH1, BDNF, CXCR4, BCL2, TGFBR3, ROBO2, SEMA3A, APC	14	1.71149	0.0494324
GOTERM_BP_FAT	GO:0007409: axonogenesis	ALCAM, BDNF, NOTCH1, NRP1, CXCR4, BCL2, KIF5C, PAX6, ROBO2, SEMA3A, TGFB2, APC	12	1.46699	0.0484472
Annotation Cluster 8	Enrichment Score: 3.202093776835995
Database	GO Term	Genes	Count	%	Pvalue (FDR)
GOTERM_BP_FAT	GO:0006468: protein amino acid phosphorylation	PRPF4B, ZAK, CASK, STK17A, TTN, MST4, LATS2, EPHB1, TGFB2, ACVR1B, IGF1R, STK40, SLK, PAK3, BCL2, MAP3K1, TLK1, SIK1, CSNK1A1, PTPRC, RET, ADAM10, PAN3, ROCK2, MET, TGFBR2, WNK1, SCYL3, MAPK10, PRKCB, EPHA5, RPS6KA5, ACVR2A, ICK, RPS6KA3, MAPK6, GSK3B, PDGFRA, TGFBR3, ROR2, TESK2, MAP3K13, NEK7	43	5.25672	0.0267511
GOTERM_BP_FAT	GO:0006793: phosphorus metabolic process	PRPF4B, ZAK, SYNJ1, CASK, TTN, PTEN, LATS2, TGFB2, ACVR1B, SLK, PAK3, TLK1, SIK1, RET, ADAM10, PAN3, ROCK2, WNK1, SCYL3, PRKCB, MTMR12, ATP6V1A, ACVR2A, PPM1E, MAPK6, PDGFRA, ROR2, TESK2, MAP3K13, NEK7, STK17A, PPM1B, MST4, EPHB1, IGF1R, STK40, MAP3K1, BCL2, MTMR9, CSNK1A1, PTPRC, MET, TGFBR2, MAPK10, RPS6KA5, EPHA5, DUSP5, RPS6KA3, ICK, GSK3B, TGFBR3, ATP6V0A2, DUSP6	53	6.47922	0.0494725
GOTERM_BP_FAT	GO:0006796: phosphate metabolic process	PRPF4B, ZAK, SYNJ1, CASK, TTN, PTEN, LATS2, TGFB2, ACVR1B, SLK, PAK3, TLK1, SIK1, RET, ADAM10, PAN3, ROCK2, WNK1, SCYL3, PRKCB, MTMR12, ATP6V1A, ACVR2A, PPM1E, MAPK6, PDGFRA, ROR2, TESK2, MAP3K13, NEK7, STK17A, PPM1B, MST4, EPHB1, IGF1R, STK40, MAP3K1, BCL2, MTMR9, CSNK1A1, PTPRC, MET, TGFBR2, MAPK10, RPS6KA5, EPHA5, DUSP5, RPS6KA3, ICK, GSK3B, TGFBR3, ATP6V0A2, DUSP6	53	6.47922	0.0494725
